# Supplementary material for: ﻿Abyssal fauna of polymetallic nodule exploration areas, eastern Clarion-Clipperton Zone, central Pacific Ocean: Amphinomidae and Euphrosinidae (Annelida, Amphinomida)
Source: Zookeys. 2022 Dec 22;1137:33–74. doi: 10.3897/zookeys.1137.86150 (PMC9836652; doi:10.3897/zookeys.1137.86150)
Supplement: XML Treatment for Bathychloeia [file zookeys.1137.86150-treatment1.xml]

<!DOCTYPE tp:taxon-treatment
  PUBLIC "-//TaxonX//DTD Taxonomic Treatment Publishing DTD v0 20100105//EN" "tax-treatment-NSO.dtd">
<tp:taxon-treatment xmlns:tp="http://www.plazi.org/taxpub"><tp:treatment-meta><kwd-group><label>Taxon classification</label><kwd>
                <named-content content-type="kingdom">Animalia</named-content>
              </kwd><kwd>
                <named-content content-type="order">Amphinomida</named-content>
              </kwd><kwd>
                <named-content content-type="family">Amphinomidae</named-content>
              </kwd></kwd-group><mixed-citation publication-type="journal"><person-group><name><surname>Neal</surname><given-names>Lenka</given-names></name><name><surname>Wiklund</surname><given-names>Helena</given-names></name><name><surname>Gunton</surname><given-names>Laetitia M.</given-names></name><name><surname>Rabone</surname><given-names>Muriel</given-names></name><name><surname>Bribiesca-Contreras</surname><given-names>Guadalupe</given-names></name><name><surname>Dahlgren</surname><given-names>Thomas G.</given-names></name><name><surname>Glover</surname><given-names>Adrian G.</given-names></name></person-group><article-title>﻿Abyssal fauna of polymetallic nodule exploration areas, eastern Clarion-Clipperton Zone, central Pacific Ocean: <tp:taxon-name><tp:taxon-name-part taxon-name-part-type="family">Amphinomidae</tp:taxon-name-part></tp:taxon-name> and <tp:taxon-name><tp:taxon-name-part taxon-name-part-type="family">Euphrosinidae</tp:taxon-name-part></tp:taxon-name> (<tp:taxon-name><tp:taxon-name-part taxon-name-part-type="phylum">Annelida</tp:taxon-name-part></tp:taxon-name>, <tp:taxon-name><tp:taxon-name-part taxon-name-part-type="order">Amphinomida</tp:taxon-name-part></tp:taxon-name>)</article-title><source>Zookeys</source><day>22</day><month>12</month><year>2022</year><volume>1137</volume><fpage>33</fpage><lpage>74</lpage><pub-id pub-id-type="doi">10.3897/zookeys.1137.86150</pub-id></mixed-citation></tp:treatment-meta><tp:nomenclature><label>﻿</label><tp:taxon-name>
              <object-id xmlns:xlink="http://www.w3.org/1999/xlink" content-type="arpha" xlink:type="simple">9CACD744-B1EC-5B2F-9622-E3DF87C6F1E5</object-id>
              <tp:taxon-name-part taxon-name-part-type="genus" reg="Bathychloeia">Bathychloeia</tp:taxon-name-part>
            </tp:taxon-name><tp:taxon-authority>Horst, 1910</tp:taxon-authority></tp:nomenclature><tp:treatment-sec sec-type="type species" id="SECID0EX5AG"><title>Type species.</title><p><italic><tp:taxon-name><tp:taxon-name-part taxon-name-part-type="genus" reg="Bathychloeia">Bathychloeia</tp:taxon-name-part><tp:taxon-name-part taxon-name-part-type="species" reg="sibogae">sibogae</tp:taxon-name-part></tp:taxon-name></italic> Horst, 1910.</p></tp:treatment-sec><tp:treatment-sec sec-type="diagnosis" id="SECID0EI6AG"><title>Diagnosis</title><p>(modified from <xref ref-type="bibr" rid="B14">Böggemann (2009)</xref>). Body small, fusiform. Prostomium divided into an anterior and posterior lobe, with a median antenna on posterior lobe; paired lateral antennae and palps on anterior lobe. Eyes present or absent. Caruncle with well-developed folds and crenulations. Branchiae bipinnate from chaetiger 5 or 6, where enlarged. Dorsal, lateral and ventral cirri cirriform. Chaetae bifurcate. Pygidial cirri paired, cirriform to digitiform.</p></tp:treatment-sec><tp:treatment-sec sec-type="remarks" id="SECID0ES6AG"><title>Remarks.</title><p>As the name <italic><tp:taxon-name><tp:taxon-name-part taxon-name-part-type="genus" reg="Bathychloeia">Bathychloeia</tp:taxon-name-part></tp:taxon-name></italic> suggests, this genus was established for deep-water representatives similar to forms in predominantly shallow water genus <italic><tp:taxon-name><tp:taxon-name-part taxon-name-part-type="genus" reg="Chloeia">Chloeia</tp:taxon-name-part></tp:taxon-name></italic> Lamarck, 1818. <italic><tp:taxon-name><tp:taxon-name-part taxon-name-part-type="genus" reg="Chloeia">Chloeia</tp:taxon-name-part></tp:taxon-name></italic> was established by <xref ref-type="bibr" rid="B65">Lamarck (1818)</xref> to accommodate <italic><tp:taxon-name><tp:taxon-name-part taxon-name-part-type="genus" reg="Chloeia">Chloeia</tp:taxon-name-part><tp:taxon-name-part taxon-name-part-type="species" reg="flava">flava</tp:taxon-name-part></tp:taxon-name></italic> described from the Indian Ocean by Pallas in 1766 and currently contains 20 species occurring in the Indian, Pacific, and Atlantic oceans (<xref ref-type="bibr" rid="B49">Hartman 1959</xref>; <xref ref-type="bibr" rid="B4">Barroso and Paiva 2011</xref>). This genus is morphologically characterised by fusiform body shape and bipinnate branchiae. However, such characteristics are also shared with the rare, uniquely deep-sea genera <italic><tp:taxon-name><tp:taxon-name-part taxon-name-part-type="genus" reg="Bathychloeia">Bathychloeia</tp:taxon-name-part></tp:taxon-name></italic> Horst, 1910 and <italic><tp:taxon-name><tp:taxon-name-part taxon-name-part-type="genus" reg="Chloenopsis">Chloenopsis</tp:taxon-name-part></tp:taxon-name></italic> Fauchald, 1977. <italic><tp:taxon-name><tp:taxon-name-part taxon-name-part-type="genus" reg="Bathychloeia">Bathychloeia</tp:taxon-name-part></tp:taxon-name></italic> has been distinguished from <italic><tp:taxon-name><tp:taxon-name-part taxon-name-part-type="genus" reg="Chloeia">Chloeia</tp:taxon-name-part></tp:taxon-name></italic> by <xref ref-type="bibr" rid="B53">Horst (1910</xref>, <xref ref-type="bibr" rid="B54">1912</xref>) mainly due to the presence of enlarged branchiae on chaetiger 5 (the first branchial chaetiger). This genus currently contains two deep-sea species, type species <italic><tp:taxon-name><tp:taxon-name-part taxon-name-part-type="genus" reg="Bathychloeia">B.</tp:taxon-name-part><tp:taxon-name-part taxon-name-part-type="species" reg="sibogae">sibogae</tp:taxon-name-part></tp:taxon-name></italic> Horst, 1910 described from Malay Archipelago, depth of 1100 m and <italic><tp:taxon-name><tp:taxon-name-part taxon-name-part-type="genus" reg="Bathychloeia">B.</tp:taxon-name-part><tp:taxon-name-part taxon-name-part-type="species" reg="balloniformis">balloniformis</tp:taxon-name-part></tp:taxon-name></italic> Böggemann, 2009 described from the abyssal Atlantic. Similarly, <italic><tp:taxon-name><tp:taxon-name-part taxon-name-part-type="genus" reg="Chloenopsis">Chloenopsis</tp:taxon-name-part></tp:taxon-name></italic> Fauchald, 1977 has been established to accommodate species originally described by McIntosh (885) as <italic><tp:taxon-name><tp:taxon-name-part taxon-name-part-type="genus" reg="Chloenea">Chloenea</tp:taxon-name-part><tp:taxon-name-part taxon-name-part-type="species" reg="atlantica">atlantica</tp:taxon-name-part></tp:taxon-name></italic> from the Canary Islands, depth ca. 2800 m. The validity of these genera and their separation from <italic><tp:taxon-name><tp:taxon-name-part taxon-name-part-type="genus" reg="Chloeia">Chloeia</tp:taxon-name-part></tp:taxon-name></italic> has never been phylogenetically tested, but has been previously questioned (<xref ref-type="bibr" rid="B14">Böggemann 2009</xref>).</p></tp:treatment-sec><ref-list><ref id="B14"><mixed-citation xmlns:xlink="http://www.w3.org/1999/xlink" xlink:type="simple"><person-group><name name-style="western"><surname>Böggemann</surname><given-names>M</given-names></name></person-group> (<year>2009</year>) <article-title>Polychaetes (<tp:taxon-name><tp:taxon-name-part taxon-name-part-type="phylum">Annelida</tp:taxon-name-part></tp:taxon-name>) of the abyssal SE Atlantic.</article-title><source>Organisms, Diversity &amp; Evolution</source><volume>9</volume>(<issue>4–5</issue>): <fpage>251</fpage>–<lpage>428</lpage>.</mixed-citation></ref><ref id="B65"><mixed-citation xmlns:xlink="http://www.w3.org/1999/xlink" xlink:type="simple"><person-group><name name-style="western"><surname>Lamarck</surname><given-names>JB</given-names></name></person-group> (<year>1818</year>) <source>[volume 5 of] Histoire naturelle des Animaux sans Vertèbres, préséntant les caractères généraux et particuliers de ces animaux, leur distribution, leurs classes, leurs familles, leurs genres, et la citation des principales espèces qui s’y rapportent; precedes d’une Introduction offrant la determination des caracteres essentiels de l’Animal, sa distinction du vegetal et desautres corps naturels, enfin, l’Exposition des Principes fondamentaux de la Zoologie.</source><publisher-name>Paris</publisher-name>, <publisher-loc>Deterville. Vol 5</publisher-loc>, <size units="page">612 pp</size>. <ext-link xlink:type="simple" ext-link-type="uri" xlink:href="http://biodiversitylibrary.org/page/12886879">http://biodiversitylibrary.org/page/12886879</ext-link> [page(s): 327 [as ‘Amphinomae’]]</mixed-citation></ref><ref id="B49"><mixed-citation xmlns:xlink="http://www.w3.org/1999/xlink" xlink:type="simple"><person-group><name name-style="western"><surname>Hartman</surname><given-names>O</given-names></name></person-group> (<year>1959</year>) <article-title>Catalogue of the polychaetous annelids of the world. Part I. Allan Hancock Foundation Publications.</article-title><source>Occasional Paper</source><volume>23</volume>: <fpage>1</fpage>–<lpage>353</lpage>.</mixed-citation></ref><ref id="B4"><mixed-citation xmlns:xlink="http://www.w3.org/1999/xlink" xlink:type="simple"><person-group><name name-style="western"><surname>Barroso</surname><given-names>R</given-names></name><name name-style="western"><surname>Paiva</surname><given-names>PC</given-names></name></person-group> (<year>2011</year>) <article-title>A new deep-sea species of <italic><tp:taxon-name><tp:taxon-name-part taxon-name-part-type="genus">Chloeia</tp:taxon-name-part></tp:taxon-name></italic> (<tp:taxon-name><tp:taxon-name-part taxon-name-part-type="class">Polychaeta</tp:taxon-name-part></tp:taxon-name>: <tp:taxon-name><tp:taxon-name-part taxon-name-part-type="family">Amphinomidae</tp:taxon-name-part></tp:taxon-name>) from southern Brazil.</article-title><source>Journal of the Marine Biological Association of the United Kingdom</source><volume>91</volume>(<issue>2</issue>): <fpage>419</fpage>–<lpage>423</lpage>. <ext-link xlink:type="simple" ext-link-type="doi" xlink:href="10.1017/S0025315410001499">https://doi.org/10.1017/S0025315410001499</ext-link></mixed-citation></ref><ref id="B53"><mixed-citation xmlns:xlink="http://www.w3.org/1999/xlink" xlink:type="simple"><person-group><name name-style="western"><surname>Horst</surname><given-names>R</given-names></name></person-group> (<year>1910</year>) <article-title>On the genus <italic><tp:taxon-name><tp:taxon-name-part taxon-name-part-type="genus">Chloeia</tp:taxon-name-part></tp:taxon-name></italic> with some new species from the Malay Archipelago, partly collected by the Siboga-Expedition.</article-title><source>Notes from the Leyden Museum</source><volume>32</volume>: <fpage>169</fpage>–<lpage>175</lpage>.</mixed-citation></ref><ref id="B54"><mixed-citation xmlns:xlink="http://www.w3.org/1999/xlink" xlink:type="simple"><person-group><name name-style="western"><surname>Horst</surname><given-names>R</given-names></name></person-group> (<year>1912</year>) <tp:taxon-name><tp:taxon-name-part taxon-name-part-type="class">Polychaeta</tp:taxon-name-part></tp:taxon-name> errantia of the Siboga Expedition. Part 1, <tp:taxon-name><tp:taxon-name-part taxon-name-part-type="family">Amphinomidae</tp:taxon-name-part></tp:taxon-name>. Siboga-Expeditie Uitkomsten op Zoologisch, Botanisch, Oceanographisch en Geologisch gebied verzameld in Nederlandsch Oost-Indië 1899-1900, 24a: 1–43 [10 plates] <ext-link xlink:type="simple" ext-link-type="uri" xlink:href="https://biodiversitylibrary.org/page/2187401">https://biodiversitylibrary.org/page/2187401</ext-link> [page(s): 25]</mixed-citation></ref></ref-list></tp:taxon-treatment>
