# Supplementary material for: ﻿Abyssal fauna of polymetallic nodule exploration areas, eastern Clarion-Clipperton Zone, central Pacific Ocean: Amphinomidae and Euphrosinidae (Annelida, Amphinomida)
Source: Zookeys. 2022 Dec 22;1137:33–74. doi: 10.3897/zookeys.1137.86150 (PMC9836652; doi:10.3897/zookeys.1137.86150)
Supplement: XML Treatment for Bathychloeia cf. sibogae [file zookeys.1137.86150-treatment3.xml]

<!DOCTYPE tp:taxon-treatment
  PUBLIC "-//TaxonX//DTD Taxonomic Treatment Publishing DTD v0 20100105//EN" "tax-treatment-NSO.dtd">
<tp:taxon-treatment xmlns:tp="http://www.plazi.org/taxpub"><tp:treatment-meta><kwd-group><label>Taxon classification</label><kwd>
                <named-content content-type="kingdom">Animalia</named-content>
              </kwd><kwd>
                <named-content content-type="order">Amphinomida</named-content>
              </kwd><kwd>
                <named-content content-type="family">Amphinomidae</named-content>
              </kwd></kwd-group><mixed-citation publication-type="journal"><person-group><name><surname>Neal</surname><given-names>Lenka</given-names></name><name><surname>Wiklund</surname><given-names>Helena</given-names></name><name><surname>Gunton</surname><given-names>Laetitia M.</given-names></name><name><surname>Rabone</surname><given-names>Muriel</given-names></name><name><surname>Bribiesca-Contreras</surname><given-names>Guadalupe</given-names></name><name><surname>Dahlgren</surname><given-names>Thomas G.</given-names></name><name><surname>Glover</surname><given-names>Adrian G.</given-names></name></person-group><article-title>﻿Abyssal fauna of polymetallic nodule exploration areas, eastern Clarion-Clipperton Zone, central Pacific Ocean: <tp:taxon-name><tp:taxon-name-part taxon-name-part-type="family">Amphinomidae</tp:taxon-name-part></tp:taxon-name> and <tp:taxon-name><tp:taxon-name-part taxon-name-part-type="family">Euphrosinidae</tp:taxon-name-part></tp:taxon-name> (<tp:taxon-name><tp:taxon-name-part taxon-name-part-type="phylum">Annelida</tp:taxon-name-part></tp:taxon-name>, <tp:taxon-name><tp:taxon-name-part taxon-name-part-type="order">Amphinomida</tp:taxon-name-part></tp:taxon-name>)</article-title><source>Zookeys</source><day>22</day><month>12</month><year>2022</year><volume>1137</volume><fpage>33</fpage><lpage>74</lpage><pub-id pub-id-type="doi">10.3897/zookeys.1137.86150</pub-id></mixed-citation></tp:treatment-meta><tp:nomenclature><label>﻿</label><tp:taxon-name>
              <object-id xmlns:xlink="http://www.w3.org/1999/xlink" content-type="arpha" xlink:type="simple">61CF8FF7-DB0B-5FCA-BD0B-8469C57FB331</object-id>
              <tp:taxon-name-part taxon-name-part-type="genus" reg="Bathychloeia">Bathychloeia</tp:taxon-name-part>
              <tp:taxon-name-part taxon-name-part-type="uncertainty-rank">cf.</tp:taxon-name-part>
              <tp:taxon-name-part taxon-name-part-type="species" reg="sibogae">sibogae</tp:taxon-name-part>
            </tp:taxon-name><tp:taxon-authority>Horst, 1910</tp:taxon-authority><xref ref-type="fig" rid="F6">Figs 6A–F</xref><xref ref-type="fig" rid="F7">, 7A–G</xref><xref ref-type="fig" rid="F8">, 8A–E</xref><xref ref-type="fig" rid="F9">, 9A–H</xref><xref ref-type="fig" rid="F10">, 10A, B</xref></tp:nomenclature><tp:treatment-sec sec-type="material" id="SECID0EXXBG"><title>Material examined.</title><p>NHM_6880HW, <named-content xmlns:xlink="http://www.w3.org/1999/xlink" content-type="dwc:institutional_code" xlink:title="Natural History Museum, London" xlink:href="http://grbio.org/institution/natural-history-museum-london" xlink:type="simple">NHMUK</named-content> ANEA 2022.632, coll. 12/05/2021, box core, <named-content xmlns:xlink="http://www.w3.org/1999/xlink" content-type="dwc:verbatimCoordinates" xlink:type="simple"><named-content content-type="geo-json" specific-use="{&#34;type&#34;:&#34;Point&#34;,&#34;coordinates&#34;:[-117.187500,10.324400]}" id="NCID0EEYBG" xlink:type="simple">10.3244, -117.1875</named-content></named-content>, 4280 m, <abbrev xmlns:xlink="http://www.w3.org/1999/xlink" xlink:title="Nauru Ocean Resources Inc" id="ABBRID0EJYBG" xlink:type="simple">NORI</abbrev>-D, <ext-link xmlns:xlink="http://www.w3.org/1999/xlink" xlink:type="simple" ext-link-type="uri" xlink:href="http://data.nhm.ac.uk/object/06f82805-e608-4715-af62-ab1d44df2a79">http://data.nhm.ac.uk/object/06f82805-e608-4715-af62-ab1d44df2a79</ext-link>; NHM_0821, <named-content xmlns:xlink="http://www.w3.org/1999/xlink" content-type="dwc:institutional_code" xlink:title="Natural History Museum, London" xlink:href="http://grbio.org/institution/natural-history-museum-london" xlink:type="simple">NHMUK</named-content> ANEA 2022.633, coll. 20/02/2015, <abbrev xmlns:xlink="http://www.w3.org/1999/xlink" xlink:title="Brenke epibenthic sledge" id="ABBRID0EWYBG" xlink:type="simple">EBS</abbrev>, <named-content xmlns:xlink="http://www.w3.org/1999/xlink" content-type="dwc:verbatimCoordinates" xlink:type="simple"><named-content content-type="geo-json" specific-use="{&#34;type&#34;:&#34;Point&#34;,&#34;coordinates&#34;:[-116.604170,12.537170]}" id="NCID0E4YBG" xlink:type="simple">12.53717, -116.60417</named-content></named-content>, 4425 m, UK-1, <ext-link xmlns:xlink="http://www.w3.org/1999/xlink" xlink:type="simple" ext-link-type="uri" xlink:href="http://data.nhm.ac.uk/object/73a7200a-ae19-4c0c-8381-8d4509a318cf">http://data.nhm.ac.uk/object/73a7200a-ae19-4c0c-8381-8d4509a318cf</ext-link>; NHM_2906, <named-content xmlns:xlink="http://www.w3.org/1999/xlink" content-type="dwc:institutional_code" xlink:title="Natural History Museum, London" xlink:href="http://grbio.org/institution/natural-history-museum-london" xlink:type="simple">NHMUK</named-content> ANEA 2022.634, coll. 20/02/2015, <abbrev xmlns:xlink="http://www.w3.org/1999/xlink" xlink:title="Brenke epibenthic sledge" id="ABBRID0ELZBG" xlink:type="simple">EBS</abbrev>, <named-content xmlns:xlink="http://www.w3.org/1999/xlink" content-type="dwc:verbatimCoordinates" xlink:type="simple"><named-content content-type="geo-json" specific-use="{&#34;type&#34;:&#34;Point&#34;,&#34;coordinates&#34;:[-116.604170,12.537170]}" id="NCID0ESZBG" xlink:type="simple">12.53717, -116.60417</named-content></named-content>, 4425 m, UK-1, <ext-link xmlns:xlink="http://www.w3.org/1999/xlink" xlink:type="simple" ext-link-type="uri" xlink:href="http://data.nhm.ac.uk/object/d3848fcf-4cb2-49fd-b49c-e09422419a70">http://data.nhm.ac.uk/object/d3848fcf-4cb2-49fd-b49c-e09422419a70</ext-link>; NHM_2115, <named-content xmlns:xlink="http://www.w3.org/1999/xlink" content-type="dwc:institutional_code" xlink:title="Natural History Museum, London" xlink:href="http://grbio.org/institution/natural-history-museum-london" xlink:type="simple">NHMUK</named-content> ANEA 2022.635, coll. 20/03/2015, <abbrev xmlns:xlink="http://www.w3.org/1999/xlink" xlink:title="Brenke epibenthic sledge" id="ABBRID0EA1BG" xlink:type="simple">EBS</abbrev>, <named-content xmlns:xlink="http://www.w3.org/1999/xlink" content-type="dwc:verbatimCoordinates" xlink:type="simple"><named-content content-type="geo-json" specific-use="{&#34;type&#34;:&#34;Point&#34;,&#34;coordinates&#34;:[-120.025420,19.464570]}" id="NCID0EH1BG" xlink:type="simple">19.46457, -120.02542</named-content></named-content>, 4026 m, UK-1, <ext-link xmlns:xlink="http://www.w3.org/1999/xlink" xlink:type="simple" ext-link-type="uri" xlink:href="http://data.nhm.ac.uk/object/2cbc0d92-247c-4197-bd7a-4715adb5e8f4">http://data.nhm.ac.uk/object/2cbc0d92-247c-4197-bd7a-4715adb5e8f4</ext-link>; NHM_3539, <named-content xmlns:xlink="http://www.w3.org/1999/xlink" content-type="dwc:institutional_code" xlink:title="Natural History Museum, London" xlink:href="http://grbio.org/institution/natural-history-museum-london" xlink:type="simple">NHMUK</named-content> ANEA 2022.636, coll. 02/03/2020, box core, <named-content xmlns:xlink="http://www.w3.org/1999/xlink" content-type="dwc:verbatimCoordinates" xlink:type="simple"><named-content content-type="geo-json" specific-use="{&#34;type&#34;:&#34;Point&#34;,&#34;coordinates&#34;:[-116.461090,14.117290]}" id="NCID0EY1BG" xlink:type="simple">14.11729, -116.46109</named-content></named-content>, 4148 m, <abbrev xmlns:xlink="http://www.w3.org/1999/xlink" xlink:title="Ocean Mineral Singapore" id="ABBRID0E41BG" xlink:type="simple">OMS</abbrev>, <ext-link xmlns:xlink="http://www.w3.org/1999/xlink" xlink:type="simple" ext-link-type="uri" xlink:href="http://data.nhm.ac.uk/object/083df63d-60e7-48ae-95c4-6a11a61b01e8">http://data.nhm.ac.uk/object/083df63d-60e7-48ae-95c4-6a11a61b01e8</ext-link>; NHM_8922, <named-content xmlns:xlink="http://www.w3.org/1999/xlink" content-type="dwc:institutional_code" xlink:title="Natural History Museum, London" xlink:href="http://grbio.org/institution/natural-history-museum-london" xlink:type="simple">NHMUK</named-content> ANEA 2022.637, coll. 14/05/2018, box core, <named-content xmlns:xlink="http://www.w3.org/1999/xlink" content-type="dwc:verbatimCoordinates" xlink:type="simple"><named-content content-type="geo-json" specific-use="{&#34;type&#34;:&#34;Point&#34;,&#34;coordinates&#34;:[-117.467520,10.392470]}" id="NCID0EN2BG" xlink:type="simple">10.39247, -117.46752</named-content></named-content>, 4350 m, NORID-D, <ext-link xmlns:xlink="http://www.w3.org/1999/xlink" xlink:type="simple" ext-link-type="uri" xlink:href="http://data.nhm.ac.uk/object/805f34aa-ec4f-4318-b18b-46447350aa1e">http://data.nhm.ac.uk/object/805f34aa-ec4f-4318-b18b-46447350aa1e</ext-link>.</p></tp:treatment-sec><tp:treatment-sec sec-type="material" id="SECID0EX2BG"><title>Comparative material.</title><p><tp:taxon-name><tp:taxon-name-part taxon-name-part-type="genus" reg="Bathychloeia">Bathychloeia</tp:taxon-name-part><tp:taxon-name-part taxon-name-part-type="uncertainty-rank">cf.</tp:taxon-name-part><tp:taxon-name-part taxon-name-part-type="species" reg="sibogae">sibogae</tp:taxon-name-part></tp:taxon-name>; <named-content xmlns:xlink="http://www.w3.org/1999/xlink" content-type="dwc:institutional_code" xlink:title="Natural History Museum, London" xlink:href="http://grbio.org/institution/natural-history-museum-london" xlink:type="simple">NHMUK</named-content> ANEA.2022.455-456; 2 specimens; IN_251; IN2017_V03_110; 4010 m; South Pacific, Australia, off Fraser Island (<named-content xmlns:xlink="http://www.w3.org/1999/xlink" content-type="dwc:verbatimCoordinates" xlink:type="simple"><named-content content-type="geo-json" specific-use="{&#34;type&#34;:&#34;Point&#34;,&#34;coordinates&#34;:[154.160000,-25.220000]}" id="NCID0ER3BG" xlink:type="simple">-25.220, 154.160</named-content></named-content>); col. 11/06/2017; <abbrev xmlns:xlink="http://www.w3.org/1999/xlink" xlink:title="Brenke epibenthic sledge" id="ABBRID0EW3BG" xlink:type="simple">EBS</abbrev>. <tp:taxon-name><tp:taxon-name-part taxon-name-part-type="genus" reg="Bathychloeia">Bathychloeia</tp:taxon-name-part><tp:taxon-name-part taxon-name-part-type="uncertainty-rank">cf.</tp:taxon-name-part><tp:taxon-name-part taxon-name-part-type="species" reg="sibogae">sibogae</tp:taxon-name-part></tp:taxon-name>; <abbrev xmlns:xlink="http://www.w3.org/1999/xlink" xlink:title="Australian Museum" id="ABBRID0EH4BG" xlink:type="simple">AM</abbrev> W.52608 (1 specimen); IN2017_V03_103; South Pacific, Australia, off Moreton Bay (<named-content xmlns:xlink="http://www.w3.org/1999/xlink" content-type="dwc:verbatimCoordinates" xlink:type="simple"><named-content content-type="geo-json" specific-use="{&#34;type&#34;:&#34;Point&#34;,&#34;coordinates&#34;:[154.223000,-27.008000]}" id="NCID0EO4BG" xlink:type="simple">-27.008, 154.223</named-content></named-content>); 4260 to 4280 m; coll. 10/06/2017; <abbrev xmlns:xlink="http://www.w3.org/1999/xlink" xlink:title="Brenke epibenthic sledge" id="ABBRID0ET4BG" xlink:type="simple">EBS</abbrev>. <tp:taxon-name><tp:taxon-name-part taxon-name-part-type="genus" reg="Bathychloeia">Bathychloeia</tp:taxon-name-part><tp:taxon-name-part taxon-name-part-type="uncertainty-rank">cf.</tp:taxon-name-part><tp:taxon-name-part taxon-name-part-type="species" reg="sibogae">sibogae</tp:taxon-name-part></tp:taxon-name>; <abbrev xmlns:xlink="http://www.w3.org/1999/xlink" xlink:title="Australian Museum" id="ABBRID0EE5BG" xlink:type="simple">AM</abbrev> W.52609 (2 specimens); IN2017_V03_096; South Pacific, Australia, off Byron Bay (<named-content xmlns:xlink="http://www.w3.org/1999/xlink" content-type="dwc:verbatimCoordinates" xlink:type="simple"><named-content content-type="geo-json" specific-use="{&#34;type&#34;:&#34;Point&#34;,&#34;coordinates&#34;:[154.204000,-28.678000]}" id="NCID0EL5BG" xlink:type="simple">-28.678, 154.204</named-content></named-content>); 2591 to 2566 m; coll. 07/06/2017; <abbrev xmlns:xlink="http://www.w3.org/1999/xlink" xlink:title="Brenke epibenthic sledge" id="ABBRID0EQ5BG" xlink:type="simple">EBS</abbrev>. <tp:taxon-name><tp:taxon-name-part taxon-name-part-type="genus" reg="Bathychloeia">Bathychloeia</tp:taxon-name-part><tp:taxon-name-part taxon-name-part-type="uncertainty-rank">cf.</tp:taxon-name-part><tp:taxon-name-part taxon-name-part-type="species" reg="sibogae">sibogae</tp:taxon-name-part></tp:taxon-name>; <abbrev xmlns:xlink="http://www.w3.org/1999/xlink" xlink:title="Australian Museum" id="ABBRID0EB6BG" xlink:type="simple">AM</abbrev> W.52610 (1 specimen); IN2017_V03_102; South Pacific, off Moreton Bay (<named-content xmlns:xlink="http://www.w3.org/1999/xlink" content-type="dwc:verbatimCoordinates" xlink:type="simple"><named-content content-type="geo-json" specific-use="{&#34;type&#34;:&#34;Point&#34;,&#34;coordinates&#34;:[154.223000,-27.009000]}" id="NCID0EI6BG" xlink:type="simple">-27.009, 154.223</named-content></named-content>); 4274 to 4264 m; coll. 10/06/2017; beam trawl.</p></tp:treatment-sec><tp:treatment-sec sec-type="diagnosis" id="SECID0EN6BG"><title>Diagnosis.</title><p>Body size variable, up to 18 mm long and 6 mm wide for larger specimens with 15 or 16 chaetigers (Figs <xref ref-type="fig" rid="F6">6A</xref>, <xref ref-type="fig" rid="F7">7A</xref>, <xref ref-type="fig" rid="F8">8A</xref>); smaller specimens up to 2 mm long and 0.7 mm wide (Fig. <xref ref-type="fig" rid="F8">8C, D</xref>). Body oval and compact; tapering anteriorly and posteriorly with mid-body chaetiger widest. Body pale yellow in alcohol, with rusty brown pigmentation in the mid furrow on anterior part of prostomium (Fig. <xref ref-type="fig" rid="F6">6C</xref>). Live large specimens pink in colour (Fig. <xref ref-type="fig" rid="F8">8A</xref>).</p><fig id="F6" position="float" orientation="portrait"><object-id xmlns:xlink="http://www.w3.org/1999/xlink" content-type="doi" xlink:type="simple">10.3897/zookeys.1137.86150.figure6</object-id><object-id xmlns:xlink="http://www.w3.org/1999/xlink" content-type="arpha" xlink:type="simple">6D8CA99C-89B7-5447-A868-F911A13AD587</object-id><label>Figure 6.</label><caption><p><tp:taxon-name><tp:taxon-name-part taxon-name-part-type="genus" reg="Bathychloeia">Bathychloeia</tp:taxon-name-part><tp:taxon-name-part taxon-name-part-type="uncertainty-rank">cf.</tp:taxon-name-part><tp:taxon-name-part taxon-name-part-type="species" reg="sibogae">sibogae</tp:taxon-name-part></tp:taxon-name> (specimen <named-content xmlns:xlink="http://www.w3.org/1999/xlink" content-type="dwc:institutional_code" xlink:title="Natural History Museum, London" xlink:href="http://grbio.org/institution/natural-history-museum-london" xlink:type="simple">NHMUK</named-content> ANEA.2022.633) <bold>A</bold> preserved specimen in ventral view <bold>B</bold> specimen in lateral view with large pair of branchiae on chaetiger 5 marked by arrows <bold>C</bold> anterior end in dorsal view with prostomium and caruncle (insert) <bold>D</bold> detail of mouth and anterior end in ventral view <bold>E</bold> branchiae on chaetiger 5-8 marked by arrows <bold>F</bold> detail of anterior end with anal cirri marked by arrow. Scale bars: 1 mm. Abbreviations: br – branchiae, ac – anal cirri.</p></caption><graphic xmlns:xlink="http://www.w3.org/1999/xlink" xlink:href="zookeys-1137-033_article-86150__-g006.jpg" position="float" orientation="portrait" xlink:type="simple" id="oo_786206.jpg"><uri content-type="original_file" xlink:type="simple">https://binary.pensoft.net/fig/786206</uri></graphic></fig><fig id="F7" position="float" orientation="portrait"><object-id xmlns:xlink="http://www.w3.org/1999/xlink" content-type="doi" xlink:type="simple">10.3897/zookeys.1137.86150.figure7</object-id><object-id xmlns:xlink="http://www.w3.org/1999/xlink" content-type="arpha" xlink:type="simple">62327F24-A986-5225-8CA2-2D402E19C713</object-id><label>Figure 7.</label><caption><p><tp:taxon-name><tp:taxon-name-part taxon-name-part-type="genus" reg="Bathychloeia">Bathychloeia</tp:taxon-name-part><tp:taxon-name-part taxon-name-part-type="uncertainty-rank">cf.</tp:taxon-name-part><tp:taxon-name-part taxon-name-part-type="species" reg="sibogae">sibogae</tp:taxon-name-part></tp:taxon-name> (specimen <named-content xmlns:xlink="http://www.w3.org/1999/xlink" content-type="dwc:institutional_code" xlink:title="Natural History Museum, London" xlink:href="http://grbio.org/institution/natural-history-museum-london" xlink:type="simple">NHMUK</named-content> ANEA.2022.634) <bold>A</bold> preserved specimen in dorsal view <bold>B</bold> anterior end in dorsal view <bold>C</bold> detail of the posterior end of caruncle <bold>D</bold> anterior end and mouth in ventral view <bold>E</bold> anterior end in lateral view with long ventral cirri on chaetiger 1 <bold>F</bold> large pair of branchiae on chaetiger 5 <bold>G</bold> posterior end in dorsal view with pair of anal cirri. Scale bars: 1 mm.</p></caption><graphic xmlns:xlink="http://www.w3.org/1999/xlink" xlink:href="zookeys-1137-033_article-86150__-g007.jpg" position="float" orientation="portrait" xlink:type="simple" id="oo_786207.jpg"><uri content-type="original_file" xlink:type="simple">https://binary.pensoft.net/fig/786207</uri></graphic></fig><fig id="F8" position="float" orientation="portrait"><object-id xmlns:xlink="http://www.w3.org/1999/xlink" content-type="doi" xlink:type="simple">10.3897/zookeys.1137.86150.figure8</object-id><object-id xmlns:xlink="http://www.w3.org/1999/xlink" content-type="arpha" xlink:type="simple">1F867A06-1F16-5B3A-A1A9-DBC85EB68972</object-id><label>Figure 8.</label><caption><p><tp:taxon-name><tp:taxon-name-part taxon-name-part-type="genus" reg="Bathychloeia">Bathychloeia</tp:taxon-name-part><tp:taxon-name-part taxon-name-part-type="uncertainty-rank">cf.</tp:taxon-name-part><tp:taxon-name-part taxon-name-part-type="species" reg="sibogae">sibogae</tp:taxon-name-part></tp:taxon-name><abbrev xmlns:xlink="http://www.w3.org/1999/xlink" xlink:title="Clarion-Clipperton Zone" id="ABBRID0EXDAI" xlink:type="simple">CCZ</abbrev>-collected specimens <bold>A</bold> large live specimen (<named-content xmlns:xlink="http://www.w3.org/1999/xlink" content-type="dwc:institutional_code" xlink:title="Natural History Museum, London" xlink:href="http://grbio.org/institution/natural-history-museum-london" xlink:type="simple">NHMUK</named-content> ANEA.2022.633) in ventral view <bold>B</bold> live specimen (<named-content xmlns:xlink="http://www.w3.org/1999/xlink" content-type="dwc:institutional_code" xlink:title="Natural History Museum, London" xlink:href="http://grbio.org/institution/natural-history-museum-london" xlink:type="simple">NHMUK</named-content> ANEA.2022.633) with midbody segments and associated branchiae in dorsal view, insert – the detail of branchiae from chaetiger 9 <bold>C</bold> small (juvenile) preserved specimen (<named-content xmlns:xlink="http://www.w3.org/1999/xlink" content-type="dwc:institutional_code" xlink:title="Natural History Museum, London" xlink:href="http://grbio.org/institution/natural-history-museum-london" xlink:type="simple">NHMUK</named-content> ANEA.2022.635) in dorsolateral view <bold>D</bold> small (juvenile) preserved specimen (<named-content xmlns:xlink="http://www.w3.org/1999/xlink" content-type="dwc:institutional_code" xlink:title="Natural History Museum, London" xlink:href="http://grbio.org/institution/natural-history-museum-london" xlink:type="simple">NHMUK</named-content> ANEA.2022.632) in dorsal view <bold>E</bold> detail of enlarged branchiae on chaetiger from specimen (<named-content xmlns:xlink="http://www.w3.org/1999/xlink" content-type="dwc:institutional_code" xlink:title="Natural History Museum, London" xlink:href="http://grbio.org/institution/natural-history-museum-london" xlink:type="simple">NHMUK</named-content> ANEA.2022.632). Scale bar: 1 mm.</p></caption><graphic xmlns:xlink="http://www.w3.org/1999/xlink" xlink:href="zookeys-1137-033_article-86150__-g008.jpg" position="float" orientation="portrait" xlink:type="simple" id="oo_786208.jpg"><uri content-type="original_file" xlink:type="simple">https://binary.pensoft.net/fig/786208</uri></graphic></fig><p>Prostomium indistinctly divided into an anterior and a posterior lobe; tightly surrounded by reduced first chaetigerous segment. Anterior lobe rounded, bearing a pair of lateral cirriform antennae plus a pair of slightly shorter ventrolateral palps. Posterior lobe bell-shaped, ca. as long as wide. One pair of tiny red eyes present (Fig. <xref ref-type="fig" rid="F7">7B</xref>) Prostomium posteriorly extended into a conspicuous caruncle, reaching anterior margin of chaetiger 4, mostly free from the body wall, wedge-shaped with greatly undulated lateral margins with ca. 10 folds in larger specimens (Figs <xref ref-type="fig" rid="F6">6C</xref>, <xref ref-type="fig" rid="F7">7A, C</xref>) and simple “tongue-like” structure in smaller specimens (Fig. <xref ref-type="fig" rid="F8">8C</xref>). Slender cirriform style of median antenna ca. ½ the length of caruncle.</p><p>Parapodia biramous with distinctly separated rami, bearing cirri that are easily detached. Dorsal and lateral cirri slender, filiform, and long, present in notopodia; dorsal cirrus inserted dorsolaterally to notochaetae, lateral cirrus, inserted medially behind notopodial chaetae. Ventral cirri also filiform and elongated (particularly in chaetiger 1, Fig. <xref ref-type="fig" rid="F7">7E</xref>), but on subsequent chaetigers shorter than dorsal or lateral cirri. First pair of branchiae always on chaetiger 5 where greatly enlarged (Figs <xref ref-type="fig" rid="F6">6B, E</xref>, <xref ref-type="fig" rid="F7">7F</xref>, <xref ref-type="fig" rid="F10">10A, B</xref>). In large specimens branchiae with a large primary stalk with up to six smaller branches, each with many long slender lateral filaments (Figs <xref ref-type="fig" rid="F7">7F</xref>, <xref ref-type="fig" rid="F10">10A, B</xref>); subsequent branchiae (if detected) much reduced in size (Fig. <xref ref-type="fig" rid="F6">6E</xref>), bipinnate with up to seven branches (Fig. <xref ref-type="fig" rid="F8">8B</xref>). In smaller specimens branchiae of chaetiger 5 also enlarged, but simpler, bipinnate, with a slender main stalk and up to seven pairs of lateral filaments (Fig. <xref ref-type="fig" rid="F8">8E</xref>).</p><p>Notopodia with chaetae much larger and usually thicker than those of neuropodia, almost forming a “cage” over dorsum, obscuring the branchiae in some specimens, but very fragile and easily lost in most specimens, best preserved in juvenile specimens (Fig. <xref ref-type="fig" rid="F9">9A</xref>). Both noto- and neurochaetae bifurcate of various lengths, and thickness of shafts and prongs (Fig. <xref ref-type="fig" rid="F9">9B–H</xref>). Long prongs mainly with smooth margin (Fig. <xref ref-type="fig" rid="F9">9B, D, E, F, H</xref>) or variably developed serrated margin on inner (Fig. <xref ref-type="fig" rid="F9">9C</xref>) or outer margin (Fig. <xref ref-type="fig" rid="F9">9G</xref>). Pygidium with dorsal anus and a pair of digitiform elongated cirri (Fig. <xref ref-type="fig" rid="F7">7G</xref>).</p><fig id="F9" position="float" orientation="portrait"><object-id xmlns:xlink="http://www.w3.org/1999/xlink" content-type="doi" xlink:type="simple">10.3897/zookeys.1137.86150.figure9</object-id><object-id xmlns:xlink="http://www.w3.org/1999/xlink" content-type="arpha" xlink:type="simple">68DA2B84-1651-509B-A2D1-2C3EB426F987</object-id><label>Figure 9.</label><caption><p><tp:taxon-name><tp:taxon-name-part taxon-name-part-type="genus" reg="Bathychloeia">Bathychloeia</tp:taxon-name-part><tp:taxon-name-part taxon-name-part-type="uncertainty-rank">cf.</tp:taxon-name-part><tp:taxon-name-part taxon-name-part-type="species" reg="sibogae">sibogae</tp:taxon-name-part></tp:taxon-name> (specimen <named-content xmlns:xlink="http://www.w3.org/1999/xlink" content-type="dwc:institutional_code" xlink:title="Natural History Museum, London" xlink:href="http://grbio.org/institution/natural-history-museum-london" xlink:type="simple">NHMUK</named-content> ANEA.2022.635) <bold>A</bold> overview of specimen in dorsal view <bold>B</bold> slender furcate notochaetae <bold>C</bold> prong with distinct serration on inner margin <bold>D</bold> slender short furcate chaeta <bold>E</bold> long stout furcate chaeta (marked by arrow) <bold>F</bold> smooth prongs <bold>G</bold> faintly serrated prong, outer margin <bold>H</bold> slender furcate chaeta. Scale bars: 250 µm (<bold>A</bold>); 100 µm (<bold>B</bold>), 50 µm (<bold>C, D, G, H</bold>); 100 µm (<bold>E</bold>).</p></caption><graphic xmlns:xlink="http://www.w3.org/1999/xlink" xlink:href="zookeys-1137-033_article-86150__-g009.jpg" position="float" orientation="portrait" xlink:type="simple" id="oo_786209.jpg"><uri content-type="original_file" xlink:type="simple">https://binary.pensoft.net/fig/786209</uri></graphic></fig></tp:treatment-sec><tp:treatment-sec sec-type="variation" id="SECID0EGJAI"><title>Variation.</title><p>Molecular analysis suggests that smaller and larger specimens that differ predominantly in the form of caruncle and form of branchiae as described above, represent the same species. Therefore, the size difference likely represents different developmental changes.</p></tp:treatment-sec><tp:treatment-sec sec-type="Molecular information" id="SECID0ELJAI"><title>Molecular information.</title><p>Only one <abbrev xmlns:xlink="http://www.w3.org/1999/xlink" xlink:title="Clarion-Clipperton Zone" id="ABBRID0ERJAI" xlink:type="simple">CCZ</abbrev> specimen of <tp:taxon-name><tp:taxon-name-part taxon-name-part-type="genus" reg="Bathychloeia">B.</tp:taxon-name-part><tp:taxon-name-part taxon-name-part-type="uncertainty-rank">cf.</tp:taxon-name-part><tp:taxon-name-part taxon-name-part-type="species" reg="sibogae">sibogae</tp:taxon-name-part></tp:taxon-name>, specimen <named-content xmlns:xlink="http://www.w3.org/1999/xlink" content-type="dwc:institutional_code" xlink:title="Natural History Museum, London" xlink:href="http://grbio.org/institution/natural-history-museum-london" xlink:type="simple">NHMUK</named-content> ANEA.2022.633, was sequenced for all three genes, 16S, 18S and COI (Table <xref ref-type="table" rid="T1">1</xref>). Three other specimens were successfully sequenced for COI and five for 16S only (Table <xref ref-type="table" rid="T1">1</xref>). In addition, 16S (GenBank accession numbers <ext-link xmlns:xlink="http://www.w3.org/1999/xlink" ext-link-type="gen" xlink:href="ON900090" xlink:type="simple">ON900090</ext-link> and <ext-link xmlns:xlink="http://www.w3.org/1999/xlink" ext-link-type="gen" xlink:href="ON900091" xlink:type="simple">ON900091</ext-link>) and COI (GenBank accession numbers <ext-link xmlns:xlink="http://www.w3.org/1999/xlink" ext-link-type="gen" xlink:href="ON903195" xlink:type="simple">ON903195</ext-link> and <ext-link xmlns:xlink="http://www.w3.org/1999/xlink" ext-link-type="gen" xlink:href="ON903196" xlink:type="simple">ON903196</ext-link>) sequences were obtained from two specimens in the comparative material (<named-content xmlns:xlink="http://www.w3.org/1999/xlink" content-type="dwc:institutional_code" xlink:title="Natural History Museum, London" xlink:href="http://grbio.org/institution/natural-history-museum-london" xlink:type="simple">NHMUK</named-content> ANEA.2022. 455-456) that were collected from the abyssal South Pacific (off Australia). The COI sequences from this species matched four sequences on GenBank with accession numbers <ext-link xmlns:xlink="http://www.w3.org/1999/xlink" ext-link-type="gen" xlink:href="KJ736482" xlink:type="simple">KJ736482</ext-link>-<ext-link xmlns:xlink="http://www.w3.org/1999/xlink" ext-link-type="gen" xlink:href="KJ736485" xlink:type="simple">KJ736485</ext-link>, all four from other areas within <abbrev xmlns:xlink="http://www.w3.org/1999/xlink" xlink:title="Clarion-Clipperton Zone" id="ABBRID0ESKAI" xlink:type="simple">CCZ</abbrev> (<xref ref-type="bibr" rid="B55">Janssen et al. 2015</xref>). In the phylogenetic tree, the specimens from <abbrev xmlns:xlink="http://www.w3.org/1999/xlink" xlink:title="Clarion-Clipperton Zone" id="ABBRID0E1KAI" xlink:type="simple">CCZ</abbrev> and Australia fall as a sister taxon to <tp:taxon-name><tp:taxon-name-part taxon-name-part-type="genus" reg="Bathychloeia">Bathychloeia</tp:taxon-name-part><tp:taxon-name-part taxon-name-part-type="uncertainty-rank">cf.</tp:taxon-name-part><tp:taxon-name-part taxon-name-part-type="species" reg="balloniformis">balloniformis</tp:taxon-name-part></tp:taxon-name> (Fig. <xref ref-type="fig" rid="F5">5B</xref>). The <italic><tp:taxon-name><tp:taxon-name-part taxon-name-part-type="genus" reg="Bathychloeia">Bathychloeia</tp:taxon-name-part></tp:taxon-name></italic> clade is in an unresolved trichotomy with clades consisting of species from the genera <italic><tp:taxon-name><tp:taxon-name-part taxon-name-part-type="genus" reg="Chloeia">Chloeia</tp:taxon-name-part></tp:taxon-name></italic> and <italic><tp:taxon-name><tp:taxon-name-part taxon-name-part-type="genus" reg="Notopygos">Notopygos</tp:taxon-name-part></tp:taxon-name></italic>, although the trichotomy has low support (Fig. <xref ref-type="fig" rid="F5">5A</xref>). Uncorrected ‘p’ from a COI alignment of 534 characters shows values among the nine <tp:taxon-name><tp:taxon-name-part taxon-name-part-type="genus" reg="Bathychloeia">B.</tp:taxon-name-part><tp:taxon-name-part taxon-name-part-type="uncertainty-rank">cf.</tp:taxon-name-part><tp:taxon-name-part taxon-name-part-type="species" reg="sibogae">sibogae</tp:taxon-name-part></tp:taxon-name> specimens ranging from 0.0 to 0.015, while the lowest value between <tp:taxon-name><tp:taxon-name-part taxon-name-part-type="genus" reg="Bathychloeia">B.</tp:taxon-name-part><tp:taxon-name-part taxon-name-part-type="uncertainty-rank">cf.</tp:taxon-name-part><tp:taxon-name-part taxon-name-part-type="species" reg="sibogae">sibogae</tp:taxon-name-part></tp:taxon-name> and its closest relative in our phylogenetic analysis, <tp:taxon-name><tp:taxon-name-part taxon-name-part-type="genus" reg="Bathychloeia">B.</tp:taxon-name-part><tp:taxon-name-part taxon-name-part-type="uncertainty-rank">cf.</tp:taxon-name-part><tp:taxon-name-part taxon-name-part-type="species" reg="balloniformis">balloniformis</tp:taxon-name-part></tp:taxon-name>, is 0.18.</p></tp:treatment-sec><tp:treatment-sec sec-type="remarks" id="SECID0EPNAI"><title>Remarks.</title><p>The enlarged branchiae of chaetiger 5 suggest close affiliation of <abbrev xmlns:xlink="http://www.w3.org/1999/xlink" xlink:title="Clarion-Clipperton Zone" id="ABBRID0EVNAI" xlink:type="simple">CCZ</abbrev> specimens to <italic><tp:taxon-name><tp:taxon-name-part taxon-name-part-type="genus" reg="Bathychloeia">Bathychloeia</tp:taxon-name-part><tp:taxon-name-part taxon-name-part-type="species" reg="sibogae">sibogae</tp:taxon-name-part></tp:taxon-name></italic> Horst, 1910 described from the Banda Sea, depth of 1100 m. Since its original description and subsequent re-description (<xref ref-type="bibr" rid="B54">Horst 1912</xref>), specimens assigned to <italic><tp:taxon-name><tp:taxon-name-part taxon-name-part-type="genus" reg="Bathychloeia">B.</tp:taxon-name-part><tp:taxon-name-part taxon-name-part-type="species" reg="sibogae">sibogae</tp:taxon-name-part></tp:taxon-name></italic> or <tp:taxon-name><tp:taxon-name-part taxon-name-part-type="genus" reg="Bathychloeia">B.</tp:taxon-name-part><tp:taxon-name-part taxon-name-part-type="uncertainty-rank">cf.</tp:taxon-name-part><tp:taxon-name-part taxon-name-part-type="species" reg="sibogae">sibogae</tp:taxon-name-part></tp:taxon-name> have been reported from vastly different geographic and more importantly bathymetric areas such as the Tasman Sea and off Kenya (<xref ref-type="bibr" rid="B61">Kirkegaard 1995</xref>), Guinea Basin in SE Atlantic in depths of 5048–5144 m (<xref ref-type="bibr" rid="B14">Böggemann 2009</xref>) and South Pacific in depths of 2566 m and 4260 m (<xref ref-type="bibr" rid="B48">Gunton et al. 2021</xref>). Further, <xref ref-type="bibr" rid="B14">Böggemann (2009)</xref> suggested that syntypes (BMNH1885.12.1.11) of <italic><tp:taxon-name><tp:taxon-name-part taxon-name-part-type="genus" reg="Chloenopsis">Chloenopsis</tp:taxon-name-part><tp:taxon-name-part taxon-name-part-type="species" reg="atlantica">atlantica</tp:taxon-name-part></tp:taxon-name></italic> (McIntosh) from the NE Atlantic (Canary Islands, ca. 2800 m depth) may in fact belong to <italic><tp:taxon-name><tp:taxon-name-part taxon-name-part-type="genus" reg="Bathychloeia">B.</tp:taxon-name-part><tp:taxon-name-part taxon-name-part-type="species" reg="sibogae">sibogae</tp:taxon-name-part></tp:taxon-name></italic> due to presence of similar branchiae and two notopodial cirri.</p><p>Although the original definition of <italic><tp:taxon-name><tp:taxon-name-part taxon-name-part-type="genus" reg="Bathychloeia">B.</tp:taxon-name-part><tp:taxon-name-part taxon-name-part-type="species" reg="sibogae">sibogae</tp:taxon-name-part></tp:taxon-name></italic> given by <xref ref-type="bibr" rid="B53">Horst (1910)</xref> was limited, a more detailed re-description was provided by Horst later (<xref ref-type="bibr" rid="B54">Horst 1912</xref>). The type specimen ZMA.V.POL.124 was on loan and therefore not available for examination at the time of writing (J Bleeker, pers. comm.). Based of re-description of <xref ref-type="bibr" rid="B54">Horst (1912)</xref><abbrev xmlns:xlink="http://www.w3.org/1999/xlink" xlink:title="Clarion-Clipperton Zone" id="ABBRID0E6QAI" xlink:type="simple">CCZ</abbrev> specimens differ mainly in the presence of red eyes and form of branchiae that are bi-pinnate but with many slender filaments developed on lateral branches (Fig. <xref ref-type="fig" rid="F10">10A, B</xref>), a character not reported by Horst (Fig. <xref ref-type="fig" rid="F10">10D</xref>). <abbrev xmlns:xlink="http://www.w3.org/1999/xlink" xlink:title="Clarion-Clipperton Zone" id="ABBRID0ELRAI" xlink:type="simple">CCZ</abbrev> specimens also correspond well with those reported by <xref ref-type="bibr" rid="B14">Böggemann (2009)</xref> from the abyssal SE Atlantic in having similar body shape and body size, presence of tiny eyes, form and distribution of parapodial cirri, well developed highly crenulated and folded caruncle (in larger specimens), enlarged branchiae on chaetiger 5 and form of pygidial cirri. However, <xref ref-type="bibr" rid="B14">Böggemann (2009)</xref> did not report the presence of long filaments of branchial lateral branches (Fig. <xref ref-type="fig" rid="F10">10E</xref>). Additionally, specimens identified as <tp:taxon-name><tp:taxon-name-part taxon-name-part-type="genus" reg="Bathychloeia">B.</tp:taxon-name-part><tp:taxon-name-part taxon-name-part-type="uncertainty-rank">cf.</tp:taxon-name-part><tp:taxon-name-part taxon-name-part-type="species" reg="sibogae">sibogae</tp:taxon-name-part></tp:taxon-name> collected from the abyssal South Pacific were also available for morphological and molecular comparison (see also <xref ref-type="bibr" rid="B48">Gunton et al. 2021</xref>). Morphologically the South Pacific specimens agreed with those collected from <abbrev xmlns:xlink="http://www.w3.org/1999/xlink" xlink:title="Clarion-Clipperton Zone" id="ABBRID0EMSAI" xlink:type="simple">CCZ</abbrev>, with long filaments on lateral branchial branches either present or absent (Fig. <xref ref-type="fig" rid="F10">10C</xref>). Significantly, the molecular data (CO1, 16S and 18S markers) suggested that <abbrev xmlns:xlink="http://www.w3.org/1999/xlink" xlink:title="Clarion-Clipperton Zone" id="ABBRID0EUSAI" xlink:type="simple">CCZ</abbrev> and South Pacific specimens belong to the same species, therefore the presence/absence of filaments on lateral branchial branches may be a matter of preservation or developmental character. Currently, no molecular data are available from the SE Atlantic specimens or from the type locality. Although it is unlikely that abyssal specimens belong to the same species as that described by <xref ref-type="bibr" rid="B53">Horst (1910)</xref> from 1100 m, due to lack of molecular data from type locality we cautiously ascribe <abbrev xmlns:xlink="http://www.w3.org/1999/xlink" xlink:title="Clarion-Clipperton Zone" id="ABBRID0E3SAI" xlink:type="simple">CCZ</abbrev>-collected specimens to <tp:taxon-name><tp:taxon-name-part taxon-name-part-type="genus" reg="Bathychloeia">Bathychloeia</tp:taxon-name-part><tp:taxon-name-part taxon-name-part-type="uncertainty-rank">cf.</tp:taxon-name-part><tp:taxon-name-part taxon-name-part-type="species" reg="sibogae">sibogae</tp:taxon-name-part></tp:taxon-name>.</p><fig id="F10" position="float" orientation="portrait"><object-id xmlns:xlink="http://www.w3.org/1999/xlink" content-type="doi" xlink:type="simple">10.3897/zookeys.1137.86150.figure10</object-id><object-id xmlns:xlink="http://www.w3.org/1999/xlink" content-type="arpha" xlink:type="simple">D1903A3F-6661-5E71-B361-1DDF92028C11</object-id><label>Figure 10.</label><caption><p>Comparative figure of form of enlarged branchiae from chaetiger 5 showing variation in development of long branchial filaments, Ms – Main stalk, Lb – lateral branches, Lf – long filaments <bold>A</bold><tp:taxon-name><tp:taxon-name-part taxon-name-part-type="genus" reg="Bathychloeia">Bathychloeia</tp:taxon-name-part><tp:taxon-name-part taxon-name-part-type="uncertainty-rank">cf.</tp:taxon-name-part><tp:taxon-name-part taxon-name-part-type="species" reg="sibogae">sibogae</tp:taxon-name-part></tp:taxon-name><abbrev xmlns:xlink="http://www.w3.org/1999/xlink" xlink:title="Clarion-Clipperton Zone" id="ABBRID0EEUAI" xlink:type="simple">CCZ</abbrev> specimen, <named-content xmlns:xlink="http://www.w3.org/1999/xlink" content-type="dwc:institutional_code" xlink:title="Natural History Museum, London" xlink:href="http://grbio.org/institution/natural-history-museum-london" xlink:type="simple">NHMUK</named-content> ANEA.2022.633, in lateral view <bold>B</bold><italic><tp:taxon-name><tp:taxon-name-part taxon-name-part-type="genus" reg="Bathychloeia">Bathychloeia</tp:taxon-name-part><tp:taxon-name-part taxon-name-part-type="uncertainty-rank">cf.</tp:taxon-name-part><tp:taxon-name-part taxon-name-part-type="species" reg="sibogae">sibogae</tp:taxon-name-part></tp:taxon-name></italic><abbrev xmlns:xlink="http://www.w3.org/1999/xlink" xlink:title="Clarion-Clipperton Zone" id="ABBRID0E3UAI" xlink:type="simple">CCZ</abbrev> specimen, <named-content xmlns:xlink="http://www.w3.org/1999/xlink" content-type="dwc:institutional_code" xlink:title="Natural History Museum, London" xlink:href="http://grbio.org/institution/natural-history-museum-london" xlink:type="simple">NHMUK</named-content> ANEA.2022.634, specimen stained with Shirlastain, in dorsal view <bold>C</bold><tp:taxon-name><tp:taxon-name-part taxon-name-part-type="genus" reg="Bathychloeia">Bathychloeia</tp:taxon-name-part><tp:taxon-name-part taxon-name-part-type="uncertainty-rank">cf.</tp:taxon-name-part><tp:taxon-name-part taxon-name-part-type="species" reg="sibogae">sibogae</tp:taxon-name-part></tp:taxon-name> South Pacific specimen NHM_215 in dorsal view <bold>D</bold><italic><tp:taxon-name><tp:taxon-name-part taxon-name-part-type="genus" reg="Bathychloeia">Bathychloeia</tp:taxon-name-part><tp:taxon-name-part taxon-name-part-type="species" reg="sibogae">sibogae</tp:taxon-name-part></tp:taxon-name></italic> after <xref ref-type="bibr" rid="B54">Horst (1912)</xref><bold>E</bold><italic><tp:taxon-name><tp:taxon-name-part taxon-name-part-type="genus" reg="Bathychloeia">Bathychloeia</tp:taxon-name-part><tp:taxon-name-part taxon-name-part-type="species" reg="sibogae">sibogae</tp:taxon-name-part></tp:taxon-name></italic> after <xref ref-type="bibr" rid="B14">Böggemann (2009)</xref>. Scale bars: 1 mm.</p></caption><graphic xmlns:xlink="http://www.w3.org/1999/xlink" xlink:href="zookeys-1137-033_article-86150__-g010.jpg" position="float" orientation="portrait" xlink:type="simple" id="oo_786210.jpg"><uri content-type="original_file" xlink:type="simple">https://binary.pensoft.net/fig/786210</uri></graphic></fig></tp:treatment-sec><tp:treatment-sec sec-type="distribution" id="SECID0E1WAI"><title>Distribution.</title><p>Central Pacific Ocean, Eastern <abbrev xmlns:xlink="http://www.w3.org/1999/xlink" xlink:title="Clarion-Clipperton Zone" id="ABBRID0EAXAI" xlink:type="simple">CCZ</abbrev>, in the exploration areas UK-1, <abbrev xmlns:xlink="http://www.w3.org/1999/xlink" xlink:title="Ocean Mineral Singapore" id="ABBRID0EEXAI" xlink:type="simple">OMS</abbrev>, <abbrev xmlns:xlink="http://www.w3.org/1999/xlink" xlink:title="Nauru Ocean Resources Inc" id="ABBRID0EIXAI" xlink:type="simple">NORI</abbrev>-D (Fig. <xref ref-type="fig" rid="F1">1</xref>) and based on previous study in GBR (German) and IFREMER (French) exploration areas (<xref ref-type="bibr" rid="B55">Janssen et al. 2015</xref>). Abyssal South Pacific, off Australia, ca. 4000 m.</p></tp:treatment-sec><tp:treatment-sec sec-type="ecology" id="SECID0EUXAI"><title>Ecology.</title><p>It is of interest that a closely related form to the <abbrev xmlns:xlink="http://www.w3.org/1999/xlink" xlink:title="Clarion-Clipperton Zone" id="ABBRID0E1XAI" xlink:type="simple">CCZ</abbrev> species known as <italic><tp:taxon-name><tp:taxon-name-part taxon-name-part-type="genus" reg="Cholenopsis">Cholenopsis</tp:taxon-name-part><tp:taxon-name-part taxon-name-part-type="species" reg="atlantica">atlantica</tp:taxon-name-part></tp:taxon-name></italic> (McIntosh, 1885) has been described in association with a sponge growing on a dead coral coated with manganese of peroxide (<xref ref-type="bibr" rid="B70">McIntosh 1885</xref>), while the <abbrev xmlns:xlink="http://www.w3.org/1999/xlink" xlink:title="Clarion-Clipperton Zone" id="ABBRID0ENYAI" xlink:type="simple">CCZ</abbrev> species has been collected from the sediment associated with manganese nodules.</p></tp:treatment-sec><tp:treatment-sec><!--Section generated to contain objects referenced in tp:taxon-treatment.--><table-wrap id="T1" position="float" orientation="portrait"><label>Table 1.</label><caption><p>List of taxa presented in this paper – family, DNA taxonomy ID (a species-level identification based on combined DNA and morphological evidence), cruise record number, GUID (Global Unique Identifier link to data record at <ext-link xmlns:xlink="http://www.w3.org/1999/xlink" xlink:type="simple" ext-link-type="uri" xlink:href="http://data.nhm.ac.uk">http://data.nhm.ac.uk</ext-link>), <named-content xmlns:xlink="http://www.w3.org/1999/xlink" content-type="dwc:institutional_code" xlink:title="Natural History Museum, London" xlink:href="http://grbio.org/institution/natural-history-museum-london" xlink:type="simple">NHMUK</named-content> registration number (<named-content xmlns:xlink="http://www.w3.org/1999/xlink" content-type="dwc:institutional_code" xlink:title="Natural History Museum, London" xlink:href="http://grbio.org/institution/natural-history-museum-london" xlink:type="simple">NHMUK</named-content>), Molecular Collection facility (MCf) sample ID number (MCF no.) and NCBI GenBank accession numbers (COI/16S/18S AK no.) for successfully sequenced genetic markers. GenBank numbers for phylogenetic analysis data downloaded from GenBank are presented in Suppl. material 1.</p></caption><table id="TID0EFKCI" rules="all"><tbody><tr><th rowspan="1" colspan="1">DNA taxonomy ID</th><th rowspan="1" colspan="1">NHM no.</th><th rowspan="1" colspan="1">GUID</th><th rowspan="1" colspan="1">Reg no. <named-content xmlns:xlink="http://www.w3.org/1999/xlink" content-type="dwc:institutional_code" xlink:title="Natural History Museum, London" xlink:href="http://grbio.org/institution/natural-history-museum-london" xlink:type="simple">NHMUK</named-content></th><th rowspan="1" colspan="1">MCf no.</th><th rowspan="1" colspan="1">COI AK no.</th><th rowspan="1" colspan="1">16S AK no.</th><th rowspan="1" colspan="1">18S AK no.</th></tr><tr><td rowspan="1" colspan="8">
                  <bold>Family <tp:taxon-name><tp:taxon-name-part taxon-name-part-type="family">Amphinomidae</tp:taxon-name-part></tp:taxon-name></bold>
                </td></tr><tr><td rowspan="1" colspan="1">
                  <tp:taxon-name><tp:taxon-name-part taxon-name-part-type="genus" reg="Bathychloeia">Bathychloeia</tp:taxon-name-part><tp:taxon-name-part taxon-name-part-type="uncertainty-rank">cf.</tp:taxon-name-part><tp:taxon-name-part taxon-name-part-type="species" reg="balloniformis">balloniformis</tp:taxon-name-part></tp:taxon-name>
                </td><td rowspan="1" colspan="1">NHM_2107</td><td rowspan="1" colspan="1">c79b4600-e8e9-4484-b06a-e18330a1421d</td><td rowspan="1" colspan="1">ANEA 2022.630</td><td rowspan="1" colspan="1">0118302190</td><td rowspan="1" colspan="1">
                  <ext-link xmlns:xlink="http://www.w3.org/1999/xlink" ext-link-type="gen" xlink:href="ON903198" xlink:type="simple">ON903198</ext-link>
                  <break/>
                </td><td rowspan="1" colspan="1">
                  <ext-link xmlns:xlink="http://www.w3.org/1999/xlink" ext-link-type="gen" xlink:href="ON900088" xlink:type="simple">ON900088</ext-link>
                </td><td rowspan="1" colspan="1">
                  <ext-link xmlns:xlink="http://www.w3.org/1999/xlink" ext-link-type="gen" xlink:href="ON905671" xlink:type="simple">ON905671</ext-link>
                </td></tr><tr><td rowspan="1" colspan="1">
                  <tp:taxon-name><tp:taxon-name-part taxon-name-part-type="genus" reg="Bathychloeia">Bathychloeia</tp:taxon-name-part><tp:taxon-name-part taxon-name-part-type="uncertainty-rank">cf.</tp:taxon-name-part><tp:taxon-name-part taxon-name-part-type="species" reg="balloniformis">balloniformis</tp:taxon-name-part></tp:taxon-name>
                </td><td rowspan="1" colspan="1">NHM_2109</td><td rowspan="1" colspan="1">ac3dd714-64ac-44ea-9168-22437dc3cfba</td><td rowspan="1" colspan="1">ANEA 2022.631</td><td rowspan="1" colspan="1">0118302189</td><td rowspan="1" colspan="1"/><td rowspan="1" colspan="1">
                  <ext-link xmlns:xlink="http://www.w3.org/1999/xlink" ext-link-type="gen" xlink:href="ON900113" xlink:type="simple">ON900113</ext-link>
                </td><td rowspan="1" colspan="1"/></tr><tr><td rowspan="1" colspan="1"><tp:taxon-name><tp:taxon-name-part taxon-name-part-type="genus" reg="Bathychloeia">Bathychloeia</tp:taxon-name-part><tp:taxon-name-part taxon-name-part-type="uncertainty-rank">cf.</tp:taxon-name-part><tp:taxon-name-part taxon-name-part-type="species" reg="sibogae">sibogae</tp:taxon-name-part></tp:taxon-name> juvenile</td><td rowspan="1" colspan="1">NHM_6880_HW01</td><td rowspan="1" colspan="1">06f82805-e608-4715-af62-ab1d44df2a79</td><td rowspan="1" colspan="1">ANEA 2022.632</td><td rowspan="1" colspan="1">0118302159</td><td rowspan="1" colspan="1">
                  <ext-link xmlns:xlink="http://www.w3.org/1999/xlink" ext-link-type="gen" xlink:href="ON903200" xlink:type="simple">ON903200</ext-link>
                </td><td rowspan="1" colspan="1">
                  <ext-link xmlns:xlink="http://www.w3.org/1999/xlink" ext-link-type="gen" xlink:href="ON900089" xlink:type="simple">ON900089</ext-link>
                </td><td rowspan="1" colspan="1"/></tr><tr><td rowspan="1" colspan="1">
                  <tp:taxon-name><tp:taxon-name-part taxon-name-part-type="genus" reg="Bathychloeia">Bathychloeia</tp:taxon-name-part><tp:taxon-name-part taxon-name-part-type="uncertainty-rank">cf.</tp:taxon-name-part><tp:taxon-name-part taxon-name-part-type="species" reg="sibogae">sibogae</tp:taxon-name-part></tp:taxon-name>
                </td><td rowspan="1" colspan="1">NHM_0821</td><td rowspan="1" colspan="1">73a7200a-ae19-4c0c-8381-8d4509a318cf</td><td rowspan="1" colspan="1">ANEA 2022.633</td><td rowspan="1" colspan="1">0118302202</td><td rowspan="1" colspan="1">
                  <ext-link xmlns:xlink="http://www.w3.org/1999/xlink" ext-link-type="gen" xlink:href="ON903197" xlink:type="simple">ON903197</ext-link>
                </td><td rowspan="1" colspan="1">
                  <ext-link xmlns:xlink="http://www.w3.org/1999/xlink" ext-link-type="gen" xlink:href="ON900100" xlink:type="simple">ON900100</ext-link>
                </td><td rowspan="1" colspan="1">
                  <ext-link xmlns:xlink="http://www.w3.org/1999/xlink" ext-link-type="gen" xlink:href="ON905670" xlink:type="simple">ON905670</ext-link>
                </td></tr><tr><td rowspan="1" colspan="1">
                  <tp:taxon-name><tp:taxon-name-part taxon-name-part-type="genus" reg="Bathychloeia">Bathychloeia</tp:taxon-name-part><tp:taxon-name-part taxon-name-part-type="uncertainty-rank">cf.</tp:taxon-name-part><tp:taxon-name-part taxon-name-part-type="species" reg="sibogae">sibogae</tp:taxon-name-part></tp:taxon-name>
                </td><td rowspan="1" colspan="1">NHM_2906</td><td rowspan="1" colspan="1">d3848fcf-4cb2-49fd-b49c-e09422419a70</td><td rowspan="1" colspan="1">ANEA 2022.634</td><td rowspan="1" colspan="1">0118302177</td><td rowspan="1" colspan="1"/><td rowspan="1" colspan="1">
                  <ext-link xmlns:xlink="http://www.w3.org/1999/xlink" ext-link-type="gen" xlink:href="ON900116" xlink:type="simple">ON900116</ext-link>
                </td><td rowspan="1" colspan="1"/></tr><tr><td rowspan="1" colspan="1"><tp:taxon-name><tp:taxon-name-part taxon-name-part-type="genus" reg="Bathychloeia">Bathychloeia</tp:taxon-name-part><tp:taxon-name-part taxon-name-part-type="uncertainty-rank">cf.</tp:taxon-name-part><tp:taxon-name-part taxon-name-part-type="species" reg="sibogae">sibogae</tp:taxon-name-part></tp:taxon-name> juvenile</td><td rowspan="1" colspan="1">NHM_2115</td><td rowspan="1" colspan="1">2cbc0d92-247c-4197-bd7a-4715adb5e8f4</td><td rowspan="1" colspan="1">ANEA 2022.635</td><td rowspan="1" colspan="1">0118302188</td><td rowspan="1" colspan="1"/><td rowspan="1" colspan="1">
                  <ext-link xmlns:xlink="http://www.w3.org/1999/xlink" ext-link-type="gen" xlink:href="ON900114" xlink:type="simple">ON900114</ext-link>
                </td><td rowspan="1" colspan="1"/></tr><tr><td rowspan="1" colspan="1">
                  <tp:taxon-name><tp:taxon-name-part taxon-name-part-type="genus" reg="Bathychloeia">Bathychloeia</tp:taxon-name-part><tp:taxon-name-part taxon-name-part-type="uncertainty-rank">cf.</tp:taxon-name-part><tp:taxon-name-part taxon-name-part-type="species" reg="sibogae">sibogae</tp:taxon-name-part></tp:taxon-name>
                </td><td rowspan="1" colspan="1">NHM_3539</td><td rowspan="1" colspan="1">083df63d-60e7-48ae-95c4-6a11a61b01e8</td><td rowspan="1" colspan="1">ANEA 2022.636</td><td rowspan="1" colspan="1">0118302158</td><td rowspan="1" colspan="1">
                  <ext-link xmlns:xlink="http://www.w3.org/1999/xlink" ext-link-type="gen" xlink:href="ON903199" xlink:type="simple">ON903199</ext-link>
                </td><td rowspan="1" colspan="1">
                  <ext-link xmlns:xlink="http://www.w3.org/1999/xlink" ext-link-type="gen" xlink:href="ON900118" xlink:type="simple">ON900118</ext-link>
                </td><td rowspan="1" colspan="1"/></tr><tr><td rowspan="1" colspan="1">
                  <tp:taxon-name><tp:taxon-name-part taxon-name-part-type="genus" reg="Bathychloeia">Bathychloeia</tp:taxon-name-part><tp:taxon-name-part taxon-name-part-type="uncertainty-rank">cf.</tp:taxon-name-part><tp:taxon-name-part taxon-name-part-type="species" reg="sibogae">sibogae</tp:taxon-name-part></tp:taxon-name>
                </td><td rowspan="1" colspan="1">NHM_8922</td><td rowspan="1" colspan="1">805f34aa-ec4f-4318-b18b-46447350aa1e</td><td rowspan="1" colspan="1">ANEA 2022.637</td><td rowspan="1" colspan="1">0118302156</td><td rowspan="1" colspan="1">
                  <ext-link xmlns:xlink="http://www.w3.org/1999/xlink" ext-link-type="gen" xlink:href="ON903201" xlink:type="simple">ON903201</ext-link>
                </td><td rowspan="1" colspan="1"/><td rowspan="1" colspan="1"/></tr><tr><td rowspan="1" colspan="1"><italic><tp:taxon-name><tp:taxon-name-part taxon-name-part-type="genus" reg="Paramphinome">Paramphinome</tp:taxon-name-part></tp:taxon-name></italic> sp. NHM_6022E</td><td rowspan="1" colspan="1">NHM_1167D</td><td rowspan="1" colspan="1">fd4902df-aef2-44cf-991f-31905434c2a1</td><td rowspan="1" colspan="1">ANEA 2022.638</td><td rowspan="1" colspan="1"/><td rowspan="1" colspan="1"/><td rowspan="1" colspan="1"/><td rowspan="1" colspan="1"/></tr><tr><td rowspan="1" colspan="1"><italic><tp:taxon-name><tp:taxon-name-part taxon-name-part-type="genus" reg="Paramphinome">Paramphinome</tp:taxon-name-part></tp:taxon-name></italic> sp. NHM_6022E</td><td rowspan="1" colspan="1">NHM_4044</td><td rowspan="1" colspan="1">56235559-3f2c-426e-b4cd-37462593a4ba</td><td rowspan="1" colspan="1">ANEA 2022.639</td><td rowspan="1" colspan="1">0118302160</td><td rowspan="1" colspan="1"/><td rowspan="1" colspan="1"/><td rowspan="1" colspan="1"/></tr><tr><td rowspan="1" colspan="1"><italic><tp:taxon-name><tp:taxon-name-part taxon-name-part-type="genus" reg="Paramphinome">Paramphinome</tp:taxon-name-part></tp:taxon-name></italic> sp. NHM_6022E</td><td rowspan="1" colspan="1">NHM_6022E</td><td rowspan="1" colspan="1">bd4b405d-3e56-4671-909e-fdf9c3e7fbcf</td><td rowspan="1" colspan="1">ANEA 2022.640</td><td rowspan="1" colspan="1">0118302162</td><td rowspan="1" colspan="1"/><td rowspan="1" colspan="1">
                  <ext-link xmlns:xlink="http://www.w3.org/1999/xlink" ext-link-type="gen" xlink:href="ON900125" xlink:type="simple">ON900125</ext-link>
                </td><td rowspan="1" colspan="1">
                  <ext-link xmlns:xlink="http://www.w3.org/1999/xlink" ext-link-type="gen" xlink:href="ON905673" xlink:type="simple">ON905673</ext-link>
                </td></tr><tr><td rowspan="1" colspan="8">
                  <bold>Family <tp:taxon-name><tp:taxon-name-part taxon-name-part-type="family">Euphrosinidae</tp:taxon-name-part></tp:taxon-name></bold>
                </td></tr><tr><td rowspan="1" colspan="1"><italic><tp:taxon-name><tp:taxon-name-part taxon-name-part-type="genus" reg="Euphrosinopsis">Euphrosinopsis</tp:taxon-name-part><tp:taxon-name-part taxon-name-part-type="species" reg="halli">halli</tp:taxon-name-part></tp:taxon-name></italic> sp. nov.</td><td rowspan="1" colspan="1">NHM_0779</td><td rowspan="1" colspan="1">1a683870-d904-4c2c-bf1a-a34ead0a42fc</td><td rowspan="1" colspan="1">ANEA 2022.641</td><td rowspan="1" colspan="1">0118302182</td><td rowspan="1" colspan="1"/><td rowspan="1" colspan="1">
                  <ext-link xmlns:xlink="http://www.w3.org/1999/xlink" ext-link-type="gen" xlink:href="ON900099" xlink:type="simple">ON900099</ext-link>
                </td><td rowspan="1" colspan="1"/></tr><tr><td rowspan="1" colspan="1"><italic><tp:taxon-name><tp:taxon-name-part taxon-name-part-type="genus" reg="Euphrosinopsis">Euphrosinopsis</tp:taxon-name-part><tp:taxon-name-part taxon-name-part-type="species" reg="halli">halli</tp:taxon-name-part></tp:taxon-name></italic> sp. nov.</td><td rowspan="1" colspan="1">NHM_4339 (holotype)</td><td rowspan="1" colspan="1">670dfd34-338d-4edc-8856-b0a9a728efc9</td><td rowspan="1" colspan="1">ANEA 2022.642</td><td rowspan="1" colspan="1">0118302157</td><td rowspan="1" colspan="1"/><td rowspan="1" colspan="1">
                  <ext-link xmlns:xlink="http://www.w3.org/1999/xlink" ext-link-type="gen" xlink:href="ON900119" xlink:type="simple">ON900119</ext-link>
                </td><td rowspan="1" colspan="1">
                  <ext-link xmlns:xlink="http://www.w3.org/1999/xlink" ext-link-type="gen" xlink:href="ON905672" xlink:type="simple">ON905672</ext-link>
                </td></tr><tr><td rowspan="1" colspan="1"><italic><tp:taxon-name><tp:taxon-name-part taxon-name-part-type="genus" reg="Euphrosinopsis">Euphrosinopsis</tp:taxon-name-part><tp:taxon-name-part taxon-name-part-type="species" reg="halli">halli</tp:taxon-name-part></tp:taxon-name></italic> sp. nov.</td><td rowspan="1" colspan="1">NHM_6018 (paratype)</td><td rowspan="1" colspan="1">ab26e2ea-ab87-4013-8106-e817c0485cc9</td><td rowspan="1" colspan="1">ANEA 2022.643</td><td rowspan="1" colspan="1">0118302167</td><td rowspan="1" colspan="1"/><td rowspan="1" colspan="1">
                  <ext-link xmlns:xlink="http://www.w3.org/1999/xlink" ext-link-type="gen" xlink:href="ON900124" xlink:type="simple">ON900124</ext-link>
                </td><td rowspan="1" colspan="1"/></tr><tr><td rowspan="1" colspan="1"><italic><tp:taxon-name><tp:taxon-name-part taxon-name-part-type="genus" reg="Euphrosinopsis">Euphrosinopsis</tp:taxon-name-part><tp:taxon-name-part taxon-name-part-type="species" reg="ahearni">ahearni</tp:taxon-name-part></tp:taxon-name></italic> sp. nov.</td><td rowspan="1" colspan="1">NHM_0095</td><td rowspan="1" colspan="1">a351cb41-736c-4390-8ad8-02c0358b73e0</td><td rowspan="1" colspan="1">ANEA 2022.644</td><td rowspan="1" colspan="1">0118302201</td><td rowspan="1" colspan="1"/><td rowspan="1" colspan="1">
                  <ext-link xmlns:xlink="http://www.w3.org/1999/xlink" ext-link-type="gen" xlink:href="ON900092" xlink:type="simple">ON900092</ext-link>
                </td><td rowspan="1" colspan="1">
                  <ext-link xmlns:xlink="http://www.w3.org/1999/xlink" ext-link-type="gen" xlink:href="ON905668" xlink:type="simple">ON905668</ext-link>
                </td></tr><tr><td rowspan="1" colspan="1"><italic><tp:taxon-name><tp:taxon-name-part taxon-name-part-type="genus" reg="Euphrosinopsis">Euphrosinopsis</tp:taxon-name-part><tp:taxon-name-part taxon-name-part-type="species" reg="ahearni">ahearni</tp:taxon-name-part></tp:taxon-name></italic> sp. nov.</td><td rowspan="1" colspan="1">NHM_0888</td><td rowspan="1" colspan="1">4d76b4e2-569d-4a17-9276-3ce721cbdf72</td><td rowspan="1" colspan="1">ANEA 2022.645</td><td rowspan="1" colspan="1">0118302187</td><td rowspan="1" colspan="1"/><td rowspan="1" colspan="1">
                  <ext-link xmlns:xlink="http://www.w3.org/1999/xlink" ext-link-type="gen" xlink:href="ON900101" xlink:type="simple">ON900101</ext-link>
                </td><td rowspan="1" colspan="1"/></tr><tr><td rowspan="1" colspan="1"><italic><tp:taxon-name><tp:taxon-name-part taxon-name-part-type="genus" reg="Euphrosinopsis">Euphrosinopsis</tp:taxon-name-part><tp:taxon-name-part taxon-name-part-type="species" reg="ahearni">ahearni</tp:taxon-name-part></tp:taxon-name></italic> sp. nov</td><td rowspan="1" colspan="1">NHM_0551 (paratype, <abbrev xmlns:xlink="http://www.w3.org/1999/xlink" xlink:title="Scanning electron microscopy" id="ABBRID0EJ6AE" xlink:type="simple">SEM</abbrev>)</td><td rowspan="1" colspan="1">241b828d-a574-47f2-995d-0bdef239c427</td><td rowspan="1" colspan="1">ANEA 2022.646</td><td rowspan="1" colspan="1">0118302186</td><td rowspan="1" colspan="1"/><td rowspan="1" colspan="1">
                  <ext-link xmlns:xlink="http://www.w3.org/1999/xlink" ext-link-type="gen" xlink:href="ON900094" xlink:type="simple">ON900094</ext-link>
                </td><td rowspan="1" colspan="1"/></tr><tr><td rowspan="1" colspan="1"><italic><tp:taxon-name><tp:taxon-name-part taxon-name-part-type="genus" reg="Euphrosinopsis">Euphrosinopsis</tp:taxon-name-part><tp:taxon-name-part taxon-name-part-type="species" reg="ahearni">ahearni</tp:taxon-name-part></tp:taxon-name></italic> sp. nov</td><td rowspan="1" colspan="1">NHM_5042</td><td rowspan="1" colspan="1">1662fd8b-54a5-4f97-9083-02dbb2df7e39</td><td rowspan="1" colspan="1">ANEA 2022.647</td><td rowspan="1" colspan="1">0118302178</td><td rowspan="1" colspan="1"/><td rowspan="1" colspan="1">
                  <ext-link xmlns:xlink="http://www.w3.org/1999/xlink" ext-link-type="gen" xlink:href="ON900121" xlink:type="simple">ON900121</ext-link>
                </td><td rowspan="1" colspan="1"/></tr><tr><td rowspan="1" colspan="1"><italic><tp:taxon-name><tp:taxon-name-part taxon-name-part-type="genus" reg="Euphrosinopsis">Euphrosinopsis</tp:taxon-name-part><tp:taxon-name-part taxon-name-part-type="species" reg="ahearni">ahearni</tp:taxon-name-part></tp:taxon-name></italic> sp. nov.</td><td rowspan="1" colspan="1">NHM_1737A</td><td rowspan="1" colspan="1">4f372c07-c466-4b6c-91a9-229cd7c7a17d</td><td rowspan="1" colspan="1">ANEA 2022.648</td><td rowspan="1" colspan="1">0118302171</td><td rowspan="1" colspan="1"/><td rowspan="1" colspan="1">
                  <ext-link xmlns:xlink="http://www.w3.org/1999/xlink" ext-link-type="gen" xlink:href="ON900107" xlink:type="simple">ON900107</ext-link>
                </td><td rowspan="1" colspan="1"/></tr><tr><td rowspan="1" colspan="1"><italic><tp:taxon-name><tp:taxon-name-part taxon-name-part-type="genus" reg="Euphrosinopsis">Euphrosinopsis</tp:taxon-name-part><tp:taxon-name-part taxon-name-part-type="species" reg="ahearni">ahearni</tp:taxon-name-part></tp:taxon-name></italic> sp. nov.</td><td rowspan="1" colspan="1">NHM_1876</td><td rowspan="1" colspan="1">6ad5c2b3-ece8-4195-a19f-3913de511e71</td><td rowspan="1" colspan="1">ANEA 2022.649</td><td rowspan="1" colspan="1">0118302175</td><td rowspan="1" colspan="1"/><td rowspan="1" colspan="1">
                  <ext-link xmlns:xlink="http://www.w3.org/1999/xlink" ext-link-type="gen" xlink:href="ON900112" xlink:type="simple">ON900112</ext-link>
                </td><td rowspan="1" colspan="1"/></tr><tr><td rowspan="1" colspan="1"><italic><tp:taxon-name><tp:taxon-name-part taxon-name-part-type="genus" reg="Euphrosinopsis">Euphrosinopsis</tp:taxon-name-part><tp:taxon-name-part taxon-name-part-type="species" reg="ahearni">ahearni</tp:taxon-name-part></tp:taxon-name></italic> sp. nov.</td><td rowspan="1" colspan="1">NHM_0550</td><td rowspan="1" colspan="1">92791783-35c2-4fbf-80b0-2b074ef70828</td><td rowspan="1" colspan="1">ANEA 2022.650</td><td rowspan="1" colspan="1">0118302203</td><td rowspan="1" colspan="1"/><td rowspan="1" colspan="1">
                  <ext-link xmlns:xlink="http://www.w3.org/1999/xlink" ext-link-type="gen" xlink:href="ON900093" xlink:type="simple">ON900093</ext-link>
                </td><td rowspan="1" colspan="1"/></tr><tr><td rowspan="1" colspan="1"><italic><tp:taxon-name><tp:taxon-name-part taxon-name-part-type="genus" reg="Euphrosinopsis">Euphrosinopsis</tp:taxon-name-part><tp:taxon-name-part taxon-name-part-type="species" reg="ahearni">ahearni</tp:taxon-name-part></tp:taxon-name></italic> sp. nov.</td><td rowspan="1" colspan="1">NHM_1302</td><td rowspan="1" colspan="1">7aabe644-2ec6-4671-8c1a-f826eeeb0b46</td><td rowspan="1" colspan="1">ANEA 2022.651</td><td rowspan="1" colspan="1">0118302168</td><td rowspan="1" colspan="1"/><td rowspan="1" colspan="1">
                  <ext-link xmlns:xlink="http://www.w3.org/1999/xlink" ext-link-type="gen" xlink:href="ON900105" xlink:type="simple">ON900105</ext-link>
                </td><td rowspan="1" colspan="1"/></tr><tr><td rowspan="1" colspan="1"><italic><tp:taxon-name><tp:taxon-name-part taxon-name-part-type="genus" reg="Euphrosinopsis">Euphrosinopsis</tp:taxon-name-part><tp:taxon-name-part taxon-name-part-type="species" reg="ahearni">ahearni</tp:taxon-name-part></tp:taxon-name></italic> sp. nov.</td><td rowspan="1" colspan="1">NHM_1302A (holotype)</td><td rowspan="1" colspan="1">479933d3-9943-4d87-a1b8-ea120bd8f4ee</td><td rowspan="1" colspan="1">ANEA 2022.652</td><td rowspan="1" colspan="1">0118302169</td><td rowspan="1" colspan="1"/><td rowspan="1" colspan="1">
                  <ext-link xmlns:xlink="http://www.w3.org/1999/xlink" ext-link-type="gen" xlink:href="ON900104" xlink:type="simple">ON900104</ext-link>
                </td><td rowspan="1" colspan="1"/></tr><tr><td rowspan="1" colspan="1"><italic><tp:taxon-name><tp:taxon-name-part taxon-name-part-type="genus" reg="Euphrosinopsis">Euphrosinopsis</tp:taxon-name-part><tp:taxon-name-part taxon-name-part-type="species" reg="ahearni">ahearni</tp:taxon-name-part></tp:taxon-name></italic> sp. nov.</td><td rowspan="1" colspan="1">NHM_1737</td><td rowspan="1" colspan="1">2ca3e584-a68d-4ea5-98d2-75ce10515386</td><td rowspan="1" colspan="1">ANEA 2022.653</td><td rowspan="1" colspan="1">0118302173</td><td rowspan="1" colspan="1"/><td rowspan="1" colspan="1">
                  <ext-link xmlns:xlink="http://www.w3.org/1999/xlink" ext-link-type="gen" xlink:href="ON900110" xlink:type="simple">ON900110</ext-link>
                </td><td rowspan="1" colspan="1"/></tr><tr><td rowspan="1" colspan="1"><italic><tp:taxon-name><tp:taxon-name-part taxon-name-part-type="genus" reg="Euphrosinopsis">Euphrosinopsis</tp:taxon-name-part><tp:taxon-name-part taxon-name-part-type="species" reg="ahearni">ahearni</tp:taxon-name-part></tp:taxon-name></italic> sp. nov.</td><td rowspan="1" colspan="1">NHM_1737C (paratype)</td><td rowspan="1" colspan="1">efe95a8c-fc88-4849-ad26-1df3d292ef20</td><td rowspan="1" colspan="1">ANEA 2022.654</td><td rowspan="1" colspan="1">0118302172</td><td rowspan="1" colspan="1"/><td rowspan="1" colspan="1">
                  <ext-link xmlns:xlink="http://www.w3.org/1999/xlink" ext-link-type="gen" xlink:href="ON900109" xlink:type="simple">ON900109</ext-link>
                </td><td rowspan="1" colspan="1"/></tr><tr><td rowspan="1" colspan="1"><italic><tp:taxon-name><tp:taxon-name-part taxon-name-part-type="genus" reg="Euphrosinopsis">Euphrosinopsis</tp:taxon-name-part><tp:taxon-name-part taxon-name-part-type="species" reg="ahearni">ahearni</tp:taxon-name-part></tp:taxon-name></italic> sp. nov.</td><td rowspan="1" colspan="1">NHM_ 0616</td><td rowspan="1" colspan="1">4758bf19-c6d0-42e0-b5ba-e83e203d2e18</td><td rowspan="1" colspan="1">ANEA 2022.655</td><td rowspan="1" colspan="1">0118302185</td><td rowspan="1" colspan="1"/><td rowspan="1" colspan="1">
                  <ext-link xmlns:xlink="http://www.w3.org/1999/xlink" ext-link-type="gen" xlink:href="ON900096" xlink:type="simple">ON900096</ext-link>
                </td><td rowspan="1" colspan="1"/></tr><tr><td rowspan="1" colspan="1"><italic><tp:taxon-name><tp:taxon-name-part taxon-name-part-type="genus" reg="Euphrosinopsis">Euphrosinopsis</tp:taxon-name-part><tp:taxon-name-part taxon-name-part-type="species" reg="ahearni">ahearni</tp:taxon-name-part></tp:taxon-name></italic> sp. nov.</td><td rowspan="1" colspan="1">NHM_0759</td><td rowspan="1" colspan="1">b0f9162f-a861-4eb2-89a1-ce25c2bd09c4</td><td rowspan="1" colspan="1">ANEA 2022.656</td><td rowspan="1" colspan="1">0118302184</td><td rowspan="1" colspan="1"/><td rowspan="1" colspan="1">
                  <ext-link xmlns:xlink="http://www.w3.org/1999/xlink" ext-link-type="gen" xlink:href="ON900097" xlink:type="simple">ON900097</ext-link>
                </td><td rowspan="1" colspan="1"/></tr><tr><td rowspan="1" colspan="1"><italic><tp:taxon-name><tp:taxon-name-part taxon-name-part-type="genus" reg="Euphrosinopsis">Euphrosinopsis</tp:taxon-name-part><tp:taxon-name-part taxon-name-part-type="species" reg="ahearni">ahearni</tp:taxon-name-part></tp:taxon-name></italic> sp. nov.</td><td rowspan="1" colspan="1">NHM_1839</td><td rowspan="1" colspan="1">02a5ace7-841e-4f50-bf03-57ba21f02f7c</td><td rowspan="1" colspan="1">ANEA 2022.657</td><td rowspan="1" colspan="1">0118302174</td><td rowspan="1" colspan="1"/><td rowspan="1" colspan="1">
                  <ext-link xmlns:xlink="http://www.w3.org/1999/xlink" ext-link-type="gen" xlink:href="ON900111" xlink:type="simple">ON900111</ext-link>
                </td><td rowspan="1" colspan="1"/></tr><tr><td rowspan="1" colspan="1"><italic><tp:taxon-name><tp:taxon-name-part taxon-name-part-type="genus" reg="Euphrosinella">Euphrosinella</tp:taxon-name-part><tp:taxon-name-part taxon-name-part-type="species" reg="georgievae">georgievae</tp:taxon-name-part></tp:taxon-name></italic> sp. nov.</td><td rowspan="1" colspan="1">NHM_0587</td><td rowspan="1" colspan="1">b7a0bf33-0dc4-4f61-90de-35865647a99f</td><td rowspan="1" colspan="1">ANEA 2022.658</td><td rowspan="1" colspan="1">0118302191</td><td rowspan="1" colspan="1"/><td rowspan="1" colspan="1">
                  <ext-link xmlns:xlink="http://www.w3.org/1999/xlink" ext-link-type="gen" xlink:href="ON900095" xlink:type="simple">ON900095</ext-link>
                </td><td rowspan="1" colspan="1">
                  <ext-link xmlns:xlink="http://www.w3.org/1999/xlink" ext-link-type="gen" xlink:href="ON905669" xlink:type="simple">ON905669</ext-link>
                </td></tr><tr><td rowspan="1" colspan="1"><italic><tp:taxon-name><tp:taxon-name-part taxon-name-part-type="genus" reg="Euphrosinella">Euphrosinella</tp:taxon-name-part><tp:taxon-name-part taxon-name-part-type="species" reg="georgievae">georgievae</tp:taxon-name-part></tp:taxon-name></italic> sp. nov.</td><td rowspan="1" colspan="1">NHM_0777</td><td rowspan="1" colspan="1">a8f0e776-d7b6-4ec6-a549-78f40f17d89b</td><td rowspan="1" colspan="1">ANEA 2022.659</td><td rowspan="1" colspan="1">0118302183</td><td rowspan="1" colspan="1"/><td rowspan="1" colspan="1">
                  <ext-link xmlns:xlink="http://www.w3.org/1999/xlink" ext-link-type="gen" xlink:href="ON900098" xlink:type="simple">ON900098</ext-link>
                </td><td rowspan="1" colspan="1"/></tr><tr><td rowspan="1" colspan="1"><italic><tp:taxon-name><tp:taxon-name-part taxon-name-part-type="genus" reg="Euphrosinella">Euphrosinella</tp:taxon-name-part><tp:taxon-name-part taxon-name-part-type="species" reg="georgievae">georgievae</tp:taxon-name-part></tp:taxon-name></italic> sp. nov.</td><td rowspan="1" colspan="1">NHM_1737B</td><td rowspan="1" colspan="1">2784df45-eec0-4151-b12d-11d955985faa</td><td rowspan="1" colspan="1">ANEA 2022.660</td><td rowspan="1" colspan="1"/><td rowspan="1" colspan="1"/><td rowspan="1" colspan="1">
                  <ext-link xmlns:xlink="http://www.w3.org/1999/xlink" ext-link-type="gen" xlink:href="ON900108" xlink:type="simple">ON900108</ext-link>
                </td><td rowspan="1" colspan="1"/></tr><tr><td rowspan="1" colspan="1"><italic><tp:taxon-name><tp:taxon-name-part taxon-name-part-type="genus" reg="Euphrosinella">Euphrosinella</tp:taxon-name-part><tp:taxon-name-part taxon-name-part-type="species" reg="georgievae">georgievae</tp:taxon-name-part></tp:taxon-name></italic> sp. nov.</td><td rowspan="1" colspan="1">NHM_0910</td><td rowspan="1" colspan="1">05dfb32c-fc3a-4028-bf09-3eb840175661</td><td rowspan="1" colspan="1">ANEA 2022.661</td><td rowspan="1" colspan="1">0118302181</td><td rowspan="1" colspan="1"/><td rowspan="1" colspan="1">
                  <ext-link xmlns:xlink="http://www.w3.org/1999/xlink" ext-link-type="gen" xlink:href="ON900102" xlink:type="simple">ON900102</ext-link>
                </td><td rowspan="1" colspan="1"/></tr><tr><td rowspan="1" colspan="1"><italic><tp:taxon-name><tp:taxon-name-part taxon-name-part-type="genus" reg="Euphrosinella">Euphrosinella</tp:taxon-name-part><tp:taxon-name-part taxon-name-part-type="species" reg="georgievae">georgievae</tp:taxon-name-part></tp:taxon-name></italic> sp. nov.</td><td rowspan="1" colspan="1">NHM_1134 (paratype)</td><td rowspan="1" colspan="1">00590d2b-f952-4c69-8bc2-ac2a408da17a</td><td rowspan="1" colspan="1">ANEA 2022.662</td><td rowspan="1" colspan="1">0118302180</td><td rowspan="1" colspan="1"/><td rowspan="1" colspan="1">
                  <ext-link xmlns:xlink="http://www.w3.org/1999/xlink" ext-link-type="gen" xlink:href="ON900103" xlink:type="simple">ON900103</ext-link>
                </td><td rowspan="1" colspan="1"/></tr><tr><td rowspan="1" colspan="1"><italic><tp:taxon-name><tp:taxon-name-part taxon-name-part-type="genus" reg="Euphrosinella">Euphrosinella</tp:taxon-name-part><tp:taxon-name-part taxon-name-part-type="species" reg="georgievae">georgievae</tp:taxon-name-part></tp:taxon-name></italic> sp. nov.</td><td rowspan="1" colspan="1">NHM_1514</td><td rowspan="1" colspan="1">96cb7b69-c0ea-4559-9b57-3abe6af4a4c7</td><td rowspan="1" colspan="1">ANEA 2022.663</td><td rowspan="1" colspan="1">0118302170</td><td rowspan="1" colspan="1"/><td rowspan="1" colspan="1">
                  <ext-link xmlns:xlink="http://www.w3.org/1999/xlink" ext-link-type="gen" xlink:href="ON900106" xlink:type="simple">ON900106</ext-link>
                </td><td rowspan="1" colspan="1"/></tr><tr><td rowspan="1" colspan="1"><italic><tp:taxon-name><tp:taxon-name-part taxon-name-part-type="genus" reg="Euphrosinella">Euphrosinella</tp:taxon-name-part><tp:taxon-name-part taxon-name-part-type="species" reg="georgievae">georgievae</tp:taxon-name-part></tp:taxon-name></italic> sp. nov.</td><td rowspan="1" colspan="1">NHM_2391 (holotype)</td><td rowspan="1" colspan="1">1ce8325f-74de-47de-a776-2dc50b8d69ae</td><td rowspan="1" colspan="1">ANEA 2022.664</td><td rowspan="1" colspan="1">0118302176</td><td rowspan="1" colspan="1"/><td rowspan="1" colspan="1">
                  <ext-link xmlns:xlink="http://www.w3.org/1999/xlink" ext-link-type="gen" xlink:href="ON900115" xlink:type="simple">ON900115</ext-link>
                </td><td rowspan="1" colspan="1"/></tr><tr><td rowspan="1" colspan="1"><italic><tp:taxon-name><tp:taxon-name-part taxon-name-part-type="genus" reg="Euphrosinella">Euphrosinella</tp:taxon-name-part><tp:taxon-name-part taxon-name-part-type="species" reg="georgievae">georgievae</tp:taxon-name-part></tp:taxon-name></italic> sp. nov.</td><td rowspan="1" colspan="1">NHM_4975</td><td rowspan="1" colspan="1">677b7d67-d9cc-4ebd-8d79-cf5da5dc40da</td><td rowspan="1" colspan="1">ANEA 2022.665</td><td rowspan="1" colspan="1">0118302165</td><td rowspan="1" colspan="1"/><td rowspan="1" colspan="1">
                  <ext-link xmlns:xlink="http://www.w3.org/1999/xlink" ext-link-type="gen" xlink:href="ON900120" xlink:type="simple">ON900120</ext-link>
                </td><td rowspan="1" colspan="1"/></tr><tr><td rowspan="1" colspan="1"><italic><tp:taxon-name><tp:taxon-name-part taxon-name-part-type="genus" reg="Euphrosinella">Euphrosinella</tp:taxon-name-part><tp:taxon-name-part taxon-name-part-type="species" reg="georgievae">georgievae</tp:taxon-name-part></tp:taxon-name></italic> sp. nov.</td><td rowspan="1" colspan="1">NHM_6087</td><td rowspan="1" colspan="1">eebfaecd-5ee2-49d6-be73-51eb91678487</td><td rowspan="1" colspan="1">ANEA 2022.666</td><td rowspan="1" colspan="1">0118302166</td><td rowspan="1" colspan="1"/><td rowspan="1" colspan="1">
                  <ext-link xmlns:xlink="http://www.w3.org/1999/xlink" ext-link-type="gen" xlink:href="ON900126" xlink:type="simple">ON900126</ext-link>
                </td><td rowspan="1" colspan="1"/></tr><tr><td rowspan="1" colspan="1"><italic><tp:taxon-name><tp:taxon-name-part taxon-name-part-type="genus" reg="Euphrosinella">Euphrosinella</tp:taxon-name-part><tp:taxon-name-part taxon-name-part-type="species" reg="georgievae">georgievae</tp:taxon-name-part></tp:taxon-name></italic> sp. nov.</td><td rowspan="1" colspan="1">NHM_5802</td><td rowspan="1" colspan="1">c0e408e3-91e7-408f-aaef-3be86507105a</td><td rowspan="1" colspan="1">ANEA 2022.667</td><td rowspan="1" colspan="1">0118302164</td><td rowspan="1" colspan="1"/><td rowspan="1" colspan="1">
                  <ext-link xmlns:xlink="http://www.w3.org/1999/xlink" ext-link-type="gen" xlink:href="ON900123" xlink:type="simple">ON900123</ext-link>
                </td><td rowspan="1" colspan="1"/></tr><tr><td rowspan="1" colspan="1"><italic><tp:taxon-name><tp:taxon-name-part taxon-name-part-type="genus" reg="Euphrosinella">Euphrosinella</tp:taxon-name-part><tp:taxon-name-part taxon-name-part-type="species" reg="georgievae">georgievae</tp:taxon-name-part></tp:taxon-name></italic> sp. nov.</td><td rowspan="1" colspan="1">NHM_5057</td><td rowspan="1" colspan="1">d92b1574-eccb-443c-a15d-b79357360b59</td><td rowspan="1" colspan="1">ANEA 2022.668</td><td rowspan="1" colspan="1">0118302179</td><td rowspan="1" colspan="1"/><td rowspan="1" colspan="1">
                  <ext-link xmlns:xlink="http://www.w3.org/1999/xlink" ext-link-type="gen" xlink:href="ON900122" xlink:type="simple">ON900122</ext-link>
                </td><td rowspan="1" colspan="1"/></tr><tr><td rowspan="1" colspan="1"><italic><tp:taxon-name><tp:taxon-name-part taxon-name-part-type="genus" reg="Euphrosinella">Euphrosinella</tp:taxon-name-part><tp:taxon-name-part taxon-name-part-type="species" reg="georgievae">georgievae</tp:taxon-name-part></tp:taxon-name></italic> sp. nov.</td><td rowspan="1" colspan="1">NHM_7235</td><td rowspan="1" colspan="1">55637dc0-f9b9-4586-9bfb-7a821c785279</td><td rowspan="1" colspan="1">ANEA 2022.669</td><td rowspan="1" colspan="1">0118302163</td><td rowspan="1" colspan="1"/><td rowspan="1" colspan="1">
                  <ext-link xmlns:xlink="http://www.w3.org/1999/xlink" ext-link-type="gen" xlink:href="ON900127" xlink:type="simple">ON900127</ext-link>
                </td><td rowspan="1" colspan="1"/></tr><tr><td rowspan="1" colspan="1"><italic><tp:taxon-name><tp:taxon-name-part taxon-name-part-type="genus" reg="Euphrosinella">Euphrosinella</tp:taxon-name-part><tp:taxon-name-part taxon-name-part-type="species" reg="georgievae">georgievae</tp:taxon-name-part></tp:taxon-name></italic> sp. nov.</td><td rowspan="1" colspan="1">NHM_2908</td><td rowspan="1" colspan="1">fba3fab7-ae4b-4415-a73c-a2ba6cd44601</td><td rowspan="1" colspan="1">ANEA 2022.670</td><td rowspan="1" colspan="1">0118302161</td><td rowspan="1" colspan="1"/><td rowspan="1" colspan="1">
                  <ext-link xmlns:xlink="http://www.w3.org/1999/xlink" ext-link-type="gen" xlink:href="ON900117" xlink:type="simple">ON900117</ext-link>
                </td><td rowspan="1" colspan="1"/></tr></tbody></table></table-wrap><fig id="F5" position="float" orientation="portrait"><object-id xmlns:xlink="http://www.w3.org/1999/xlink" content-type="doi" xlink:type="simple">10.3897/zookeys.1137.86150.figure5</object-id><object-id xmlns:xlink="http://www.w3.org/1999/xlink" content-type="arpha" xlink:type="simple">25DCDC47-D531-569D-9795-61BE92FCC93D</object-id><label>Figure 5.</label><caption><p>Majority-rule consensus trees from the Bayesian analyses with posterior probability values on nodes. Taxon names highlighted in blue are news species or new sequences for already known species. <bold>A</bold><tp:taxon-name><tp:taxon-name-part taxon-name-part-type="family">Amphinomidae</tp:taxon-name-part></tp:taxon-name> phylogenetic tree using a combined datasets for COI, 16S, and 18S with 26 terminal taxa of which <italic><tp:taxon-name><tp:taxon-name-part taxon-name-part-type="genus" reg="Euphrosine">Euphrosine</tp:taxon-name-part><tp:taxon-name-part taxon-name-part-type="species" reg="foliosa">foliosa</tp:taxon-name-part></tp:taxon-name></italic> (<tp:taxon-name><tp:taxon-name-part taxon-name-part-type="family">Euphrosinidae</tp:taxon-name-part></tp:taxon-name>) was used as a root <bold>B</bold><tp:taxon-name><tp:taxon-name-part taxon-name-part-type="family">Euphrosinidae</tp:taxon-name-part></tp:taxon-name> phylogenetic tree using a combined datasets for 16S and 18S with nine terminal taxa of which <italic><tp:taxon-name><tp:taxon-name-part taxon-name-part-type="genus" reg="Paramphinome">Paramphinome</tp:taxon-name-part><tp:taxon-name-part taxon-name-part-type="species" reg="jeffreysii">jeffreysii</tp:taxon-name-part></tp:taxon-name></italic> (<tp:taxon-name><tp:taxon-name-part taxon-name-part-type="family">Amphinomidae</tp:taxon-name-part></tp:taxon-name>) was used as a root.</p></caption><graphic xmlns:xlink="http://www.w3.org/1999/xlink" xlink:href="zookeys-1137-033_article-86150__-g005.jpg" position="float" orientation="portrait" xlink:type="simple" id="oo_786205.jpg"><uri content-type="original_file" xlink:type="simple">https://binary.pensoft.net/fig/786205</uri></graphic></fig><fig id="F1" position="float" orientation="portrait"><object-id xmlns:xlink="http://www.w3.org/1999/xlink" content-type="doi" xlink:type="simple">10.3897/zookeys.1137.86150.figure1</object-id><object-id xmlns:xlink="http://www.w3.org/1999/xlink" content-type="arpha" xlink:type="simple">259C1A13-9C25-582D-84E9-801B9067A98C</object-id><label>Figure 1.</label><caption><p>Map of <abbrev xmlns:xlink="http://www.w3.org/1999/xlink" xlink:title="Clarion-Clipperton Zone" id="ABBRID0E6BAE" xlink:type="simple">CCZ</abbrev> of exploration areas and areas of particular interest, with targeted areas where samples of this study were collected highlighted in colours (see legend for explanation).</p></caption><graphic xmlns:xlink="http://www.w3.org/1999/xlink" xlink:href="zookeys-1137-033_article-86150__-g001.jpg" position="float" orientation="portrait" xlink:type="simple" id="oo_786201.jpg"><uri content-type="original_file" xlink:type="simple">https://binary.pensoft.net/fig/786201</uri></graphic></fig></tp:treatment-sec><ref-list><ref id="B54"><mixed-citation xmlns:xlink="http://www.w3.org/1999/xlink" xlink:type="simple"><person-group><name name-style="western"><surname>Horst</surname><given-names>R</given-names></name></person-group> (<year>1912</year>) <tp:taxon-name><tp:taxon-name-part taxon-name-part-type="class">Polychaeta</tp:taxon-name-part></tp:taxon-name> errantia of the Siboga Expedition. Part 1, <tp:taxon-name><tp:taxon-name-part taxon-name-part-type="family">Amphinomidae</tp:taxon-name-part></tp:taxon-name>. Siboga-Expeditie Uitkomsten op Zoologisch, Botanisch, Oceanographisch en Geologisch gebied verzameld in Nederlandsch Oost-Indië 1899-1900, 24a: 1–43 [10 plates] <ext-link xlink:type="simple" ext-link-type="uri" xlink:href="https://biodiversitylibrary.org/page/2187401">https://biodiversitylibrary.org/page/2187401</ext-link> [page(s): 25]</mixed-citation></ref><ref id="B14"><mixed-citation xmlns:xlink="http://www.w3.org/1999/xlink" xlink:type="simple"><person-group><name name-style="western"><surname>Böggemann</surname><given-names>M</given-names></name></person-group> (<year>2009</year>) <article-title>Polychaetes (<tp:taxon-name><tp:taxon-name-part taxon-name-part-type="phylum">Annelida</tp:taxon-name-part></tp:taxon-name>) of the abyssal SE Atlantic.</article-title><source>Organisms, Diversity &amp; Evolution</source><volume>9</volume>(<issue>4–5</issue>): <fpage>251</fpage>–<lpage>428</lpage>.</mixed-citation></ref><ref id="B55"><mixed-citation xmlns:xlink="http://www.w3.org/1999/xlink" xlink:type="simple"><person-group><name name-style="western"><surname>Janssen</surname><given-names>A</given-names></name><name name-style="western"><surname>Kaiser</surname><given-names>S</given-names></name><name name-style="western"><surname>Meissner</surname><given-names>K</given-names></name><name name-style="western"><surname>Brenke</surname><given-names>N</given-names></name><name name-style="western"><surname>Menot</surname><given-names>L</given-names></name><name name-style="western"><surname>Martínez Arbizu</surname><given-names>P</given-names></name></person-group> (<year>2015</year>) A Reverse Taxonomic Approach to Assess Macrofaunal Distribution Patterns in Abyssal Pacific Polymetallic Nodule Fields. PLoS ONE 10(2): e0117790. <ext-link xlink:type="simple" ext-link-type="doi" xlink:href="10.1371/journal.pone.0117790">https://doi.org/10.1371/journal.pone.0117790</ext-link></mixed-citation></ref><ref id="B61"><mixed-citation xmlns:xlink="http://www.w3.org/1999/xlink" xlink:type="simple"><person-group><name name-style="western"><surname>Kirkegaard</surname><given-names>JB</given-names></name></person-group> (<year>1995</year>) <article-title>Bathyal and abyssal polychaetes (errant species).</article-title><source>Galathea Report</source><volume>17</volume>: <fpage>7</fpage>–<lpage>56</lpage>.</mixed-citation></ref><ref id="B48"><mixed-citation xmlns:xlink="http://www.w3.org/1999/xlink" xlink:type="simple"><person-group><name name-style="western"><surname>Gunton</surname><given-names>LM</given-names></name><name name-style="western"><surname>Kupriyanova</surname><given-names>EK</given-names></name><name name-style="western"><surname>Alvestad</surname><given-names>T</given-names></name><name name-style="western"><surname>Avery</surname><given-names>L</given-names></name><name name-style="western"><surname>Blake</surname><given-names>JA</given-names></name><name name-style="western"><surname>Biriukova</surname><given-names>O</given-names></name><name name-style="western"><surname>Böggemann</surname><given-names>M</given-names></name><name name-style="western"><surname>Borisova</surname><given-names>P</given-names></name><name name-style="western"><surname>Budaeva</surname><given-names>N</given-names></name><name name-style="western"><surname>Burghardt</surname><given-names>I</given-names></name><name name-style="western"><surname>Capa</surname><given-names>M</given-names></name><name name-style="western"><surname>Georgieva</surname><given-names>MN</given-names></name><name name-style="western"><surname>Glasby</surname><given-names>CJ</given-names></name><name name-style="western"><surname>Hsueh</surname><given-names>P-W</given-names></name><name name-style="western"><surname>Hutchings</surname><given-names>P</given-names></name><name name-style="western"><surname>Jimi</surname><given-names>N</given-names></name><name name-style="western"><surname>Kongsrud</surname><given-names>JA</given-names></name><name name-style="western"><surname>Langeneck</surname><given-names>J</given-names></name><name name-style="western"><surname>Meißner</surname><given-names>K</given-names></name><name name-style="western"><surname>Murray</surname><given-names>A</given-names></name><name name-style="western"><surname>Nikolic</surname><given-names>M</given-names></name><name name-style="western"><surname>Paxton</surname><given-names>H</given-names></name><name name-style="western"><surname>Ramos</surname><given-names>D</given-names></name><name name-style="western"><surname>Schulze</surname><given-names>A</given-names></name><name name-style="western"><surname>Sobczyk</surname><given-names>R</given-names></name><name name-style="western"><surname>Watson</surname><given-names>C</given-names></name><name name-style="western"><surname>Wiklund</surname><given-names>H</given-names></name><name name-style="western"><surname>Wilson</surname><given-names>RS</given-names></name><name name-style="western"><surname>Zhadan</surname><given-names>A</given-names></name><name name-style="western"><surname>Zhang</surname><given-names>J</given-names></name></person-group> (<year>2021</year>) <article-title>Annelids of the eastern Australian abyss collected by the 2017 RV ‘Investigator’voyage.</article-title><source>ZooKeys</source><volume>1020</volume>: <fpage>1</fpage>–<lpage>198</lpage>. <ext-link xlink:type="simple" ext-link-type="doi" xlink:href="10.3897/zookeys.1020.57921">https://doi.org/10.3897/zookeys.1020.57921</ext-link></mixed-citation></ref><ref id="B53"><mixed-citation xmlns:xlink="http://www.w3.org/1999/xlink" xlink:type="simple"><person-group><name name-style="western"><surname>Horst</surname><given-names>R</given-names></name></person-group> (<year>1910</year>) <article-title>On the genus <italic><tp:taxon-name><tp:taxon-name-part taxon-name-part-type="genus">Chloeia</tp:taxon-name-part></tp:taxon-name></italic> with some new species from the Malay Archipelago, partly collected by the Siboga-Expedition.</article-title><source>Notes from the Leyden Museum</source><volume>32</volume>: <fpage>169</fpage>–<lpage>175</lpage>.</mixed-citation></ref><ref id="B70"><mixed-citation xmlns:xlink="http://www.w3.org/1999/xlink" xlink:type="simple"><person-group><name name-style="western"><surname>McIntosh</surname><given-names>WC</given-names></name></person-group> (<year>1885</year>) Report on the <tp:taxon-name><tp:taxon-name-part taxon-name-part-type="phylum">Annelida</tp:taxon-name-part></tp:taxon-name><tp:taxon-name><tp:taxon-name-part taxon-name-part-type="class">Polychaeta</tp:taxon-name-part></tp:taxon-name> collected by H.M.S. Challenger during the years 1873–1876. Report on the Scientific Results of the Voyage of H.M.S. Challenger during the years 1873–76. Zoology (Jena, Germany) 12(part 34).</mixed-citation></ref></ref-list></tp:taxon-treatment>
