# Supplementary material for: ﻿Abyssal fauna of polymetallic nodule exploration areas, eastern Clarion-Clipperton Zone, central Pacific Ocean: Amphinomidae and Euphrosinidae (Annelida, Amphinomida)
Source: Zookeys. 2022 Dec 22;1137:33–74. doi: 10.3897/zookeys.1137.86150 (PMC9836652; doi:10.3897/zookeys.1137.86150)
Supplement: XML Treatment for Paramphinome [file zookeys.1137.86150-treatment5.xml]

<!DOCTYPE tp:taxon-treatment
  PUBLIC "-//TaxonX//DTD Taxonomic Treatment Publishing DTD v0 20100105//EN" "tax-treatment-NSO.dtd">
<tp:taxon-treatment xmlns:tp="http://www.plazi.org/taxpub"><tp:treatment-meta><kwd-group><label>Taxon classification</label><kwd>
                <named-content content-type="kingdom">Animalia</named-content>
              </kwd><kwd>
                <named-content content-type="order">Amphinomida</named-content>
              </kwd><kwd>
                <named-content content-type="family">Amphinomidae</named-content>
              </kwd></kwd-group><mixed-citation publication-type="journal"><person-group><name><surname>Neal</surname><given-names>Lenka</given-names></name><name><surname>Wiklund</surname><given-names>Helena</given-names></name><name><surname>Gunton</surname><given-names>Laetitia M.</given-names></name><name><surname>Rabone</surname><given-names>Muriel</given-names></name><name><surname>Bribiesca-Contreras</surname><given-names>Guadalupe</given-names></name><name><surname>Dahlgren</surname><given-names>Thomas G.</given-names></name><name><surname>Glover</surname><given-names>Adrian G.</given-names></name></person-group><article-title>﻿Abyssal fauna of polymetallic nodule exploration areas, eastern Clarion-Clipperton Zone, central Pacific Ocean: <tp:taxon-name><tp:taxon-name-part taxon-name-part-type="family">Amphinomidae</tp:taxon-name-part></tp:taxon-name> and <tp:taxon-name><tp:taxon-name-part taxon-name-part-type="family">Euphrosinidae</tp:taxon-name-part></tp:taxon-name> (<tp:taxon-name><tp:taxon-name-part taxon-name-part-type="phylum">Annelida</tp:taxon-name-part></tp:taxon-name>, <tp:taxon-name><tp:taxon-name-part taxon-name-part-type="order">Amphinomida</tp:taxon-name-part></tp:taxon-name>)</article-title><source>Zookeys</source><day>22</day><month>12</month><year>2022</year><volume>1137</volume><fpage>33</fpage><lpage>74</lpage><pub-id pub-id-type="doi">10.3897/zookeys.1137.86150</pub-id></mixed-citation></tp:treatment-meta><tp:nomenclature><label>﻿</label><tp:taxon-name>
              <object-id xmlns:xlink="http://www.w3.org/1999/xlink" content-type="arpha" xlink:type="simple">0DD719E9-2EAA-57DD-9D76-B40B9D99A178</object-id>
              <tp:taxon-name-part taxon-name-part-type="genus" reg="Paramphinome">Paramphinome</tp:taxon-name-part>
            </tp:taxon-name><tp:taxon-authority>sp. NHM_6022E</tp:taxon-authority><xref ref-type="fig" rid="F11">Figs 11A–C</xref><xref ref-type="fig" rid="F12">, 12A–I</xref></tp:nomenclature><tp:treatment-sec sec-type="material" id="SECID0EQ2AI"><title>Material examined.</title><p>NHM_1167D, <named-content xmlns:xlink="http://www.w3.org/1999/xlink" content-type="dwc:institutional_code" xlink:title="Natural History Museum, London" xlink:href="http://grbio.org/institution/natural-history-museum-london" xlink:type="simple">NHMUK</named-content> ANEA 2022.638, coll. 26/02/2015, <abbrev xmlns:xlink="http://www.w3.org/1999/xlink" xlink:title="Brenke epibenthic sledge" id="ABBRID0E12AI" xlink:type="simple">EBS</abbrev>, <named-content xmlns:xlink="http://www.w3.org/1999/xlink" content-type="dwc:verbatimCoordinates" xlink:type="simple"><named-content content-type="geo-json" specific-use="{&#34;type&#34;:&#34;Point&#34;,&#34;coordinates&#34;:[-117.164500,12.115500]}" id="NCID0EB3AI" xlink:type="simple">12.11550, -117.16450</named-content></named-content>, 4100 m, <abbrev xmlns:xlink="http://www.w3.org/1999/xlink" xlink:title="Ocean Mineral Singapore" id="ABBRID0EG3AI" xlink:type="simple">OMS</abbrev>, <ext-link xmlns:xlink="http://www.w3.org/1999/xlink" xlink:type="simple" ext-link-type="uri" xlink:href="http://data.nhm.ac.uk/object/fd4902df-aef2-44cf-991f-31905434c2a1">http://data.nhm.ac.uk/object/fd4902df-aef2-44cf-991f-31905434c2a1</ext-link>; NHM_4044, <named-content xmlns:xlink="http://www.w3.org/1999/xlink" content-type="dwc:institutional_code" xlink:title="Natural History Museum, London" xlink:href="http://grbio.org/institution/natural-history-museum-london" xlink:type="simple">NHMUK</named-content> ANEA 2022.639, coll. 06/03/2020, box core, <named-content xmlns:xlink="http://www.w3.org/1999/xlink" content-type="dwc:verbatimCoordinates" xlink:type="simple"><named-content content-type="geo-json" specific-use="{&#34;type&#34;:&#34;Point&#34;,&#34;coordinates&#34;:[-116.699970,13.274060]}" id="NCID0EW3AI" xlink:type="simple">13.27406, -116.69997</named-content></named-content>, 4185 m, UK-1, <ext-link xmlns:xlink="http://www.w3.org/1999/xlink" xlink:type="simple" ext-link-type="uri" xlink:href="http://data.nhm.ac.uk/object/56235559-3f2c-426e-b4cd-37462593a4ba">http://data.nhm.ac.uk/object/56235559-3f2c-426e-b4cd-37462593a4ba</ext-link>; NHM_6022E, <named-content xmlns:xlink="http://www.w3.org/1999/xlink" content-type="dwc:institutional_code" xlink:title="Natural History Museum, London" xlink:href="http://grbio.org/institution/natural-history-museum-london" xlink:type="simple">NHMUK</named-content> ANEA 2022.640, coll. 13/11/2020, box core, <named-content xmlns:xlink="http://www.w3.org/1999/xlink" content-type="dwc:verbatimCoordinates" xlink:type="simple"><named-content content-type="geo-json" specific-use="{&#34;type&#34;:&#34;Point&#34;,&#34;coordinates&#34;:[-117.159310,10.357800]}" id="NCID0EH4AI" xlink:type="simple">10.35780, -117.15931</named-content></named-content>, 4284 m, <abbrev xmlns:xlink="http://www.w3.org/1999/xlink" xlink:title="Nauru Ocean Resources Inc" id="ABBRID0EM4AI" xlink:type="simple">NORI</abbrev>-D, <ext-link xmlns:xlink="http://www.w3.org/1999/xlink" xlink:type="simple" ext-link-type="uri" xlink:href="http://data.nhm.ac.uk/object/bd4b405d-3e56-4671-909e-fdf9c3e7fbcf">http://data.nhm.ac.uk/object/bd4b405d-3e56-4671-909e-fdf9c3e7fbcf</ext-link>.</p></tp:treatment-sec><tp:treatment-sec sec-type="diagnosis" id="SECID0EV4AI"><title>Diagnosis</title><p>(after <xref ref-type="bibr" rid="B35">Fauchald (1977)</xref>). All very small, poorly preserved and posteriorly incomplete specimens (Fig. <xref ref-type="fig" rid="F11">11A–C</xref>). Specimen <named-content xmlns:xlink="http://www.w3.org/1999/xlink" content-type="dwc:institutional_code" xlink:title="Natural History Museum, London" xlink:href="http://grbio.org/institution/natural-history-museum-london" xlink:type="simple">NHMUK</named-content> ANEA.2022.638, 1.65 mm long and 0.35 mm wide for ca. 7 discernible chaetigers. Prostomium broad, rounded, slightly longer than wide; with a pair of palps and lateral antennae and posteriorly with median antenna; all prostomial appendages tiny and globular to ovoid (Fig. <xref ref-type="fig" rid="F12">12A, B</xref>). Two pairs of tiny reddish eyes (Fig. <xref ref-type="fig" rid="F12">12A</xref>) in trapezoidal arrangement, plus a pair of tiny, pigmented spots present posteroventrally on prostomium (Fig. <xref ref-type="fig" rid="F12">12B</xref>). Caruncle as a low-lying lobe, reduced, difficult to observe.</p><fig id="F11" position="float" orientation="portrait"><object-id xmlns:xlink="http://www.w3.org/1999/xlink" content-type="doi" xlink:type="simple">10.3897/zookeys.1137.86150.figure11</object-id><object-id xmlns:xlink="http://www.w3.org/1999/xlink" content-type="arpha" xlink:type="simple">87819AB0-4F7D-5FFB-A58C-D63F36982262</object-id><label>Figure 11.</label><caption><p><italic><tp:taxon-name><tp:taxon-name-part taxon-name-part-type="genus" reg="Paramphinome">Paramphinome</tp:taxon-name-part></tp:taxon-name></italic> sp. NHM_6022E <bold>A, B</bold> preserved specimen <named-content xmlns:xlink="http://www.w3.org/1999/xlink" content-type="dwc:institutional_code" xlink:title="Natural History Museum, London" xlink:href="http://grbio.org/institution/natural-history-museum-london" xlink:type="simple">NHMUK</named-content> ANEA.2022.638 in dorsolateral view, branchiae (br) of chaetigers 4 and 5 marked by arrows <bold>C</bold> preserved specimen, <named-content xmlns:xlink="http://www.w3.org/1999/xlink" content-type="dwc:institutional_code" xlink:title="Natural History Museum, London" xlink:href="http://grbio.org/institution/natural-history-museum-london" xlink:type="simple">NHMUK</named-content> ANEA.2022.639, in dorsal view. Scale bars: 500 µm.</p></caption><graphic xmlns:xlink="http://www.w3.org/1999/xlink" xlink:href="zookeys-1137-033_article-86150__-g011.jpg" position="float" orientation="portrait" xlink:type="simple" id="oo_786211.jpg"><uri content-type="original_file" xlink:type="simple">https://binary.pensoft.net/fig/786211</uri></graphic></fig><fig id="F12" position="float" orientation="portrait"><object-id xmlns:xlink="http://www.w3.org/1999/xlink" content-type="doi" xlink:type="simple">10.3897/zookeys.1137.86150.figure12</object-id><object-id xmlns:xlink="http://www.w3.org/1999/xlink" content-type="arpha" xlink:type="simple">312F90B7-F236-5829-8169-716C64DC52A7</object-id><label>Figure 12.</label><caption><p><italic><tp:taxon-name><tp:taxon-name-part taxon-name-part-type="genus" reg="Paramphinome">Paramphinome</tp:taxon-name-part></tp:taxon-name></italic> sp. NHM_6022E (specimen, <named-content xmlns:xlink="http://www.w3.org/1999/xlink" content-type="dwc:institutional_code" xlink:title="Natural History Museum, London" xlink:href="http://grbio.org/institution/natural-history-museum-london" xlink:type="simple">NHMUK</named-content> ANEA.2022.638) <bold>A</bold> anterior end in lateral view, with eyes and median antenna <bold>B</bold> prostomium in ventral view with palps and pigmented spots <bold>C</bold> detail of branchiae from chaetiger 4 in dorsolateral view <bold>D</bold> branchiae and dorsal lobe from chaetiger 4 in lateral view <bold>E</bold> notopodial hook from chaetiger 1 <bold>F</bold> dorsal lobe from chaetiger 2 <bold>G</bold> protruding acicular spine (ac) <bold>H</bold> spinose bifurcate chaeta <bold>I</bold> long spinose neurochaeta. Scale bars: 100 µm (<bold>A-C</bold>); 50 µm (<bold>D–I</bold>). Abbreviations: e – eyes, ma – median antenna, p – palps, ps – pigmented spots, ac – acicular spines.</p></caption><graphic xmlns:xlink="http://www.w3.org/1999/xlink" xlink:href="zookeys-1137-033_article-86150__-g012.jpg" position="float" orientation="portrait" xlink:type="simple" id="oo_786212.jpg"><uri content-type="original_file" xlink:type="simple">https://binary.pensoft.net/fig/786212</uri></graphic></fig><p>Parapodia biramous. Dorsal cirri small and ovoid (Fig. <xref ref-type="fig" rid="F12">12F</xref>), ventral cirri not observed. Two pairs of branchiae present on chaetiger 4 and 5, comb-shaped with two main stalks branching into 4 terminal lobes (Figs <xref ref-type="fig" rid="F11">11A, B</xref>, <xref ref-type="fig" rid="F12">12C, D</xref>). Stout, distally strongly curved hook present in each notopodium of chaetiger 1 (Fig. <xref ref-type="fig" rid="F12">12E</xref>). Other observable chaetae include stout spines, slightly subdistally swollen (Fig. <xref ref-type="fig" rid="F12">12G</xref>); slender bifurcate chaetae, their prongs significantly differing in length, the long prong marginally serrated (Fig. <xref ref-type="fig" rid="F12">12H</xref>) and slender, long, smooth chaetae (Fig. <xref ref-type="fig" rid="F12">12I</xref>). Posterior segments and pygidium not observed.</p></tp:treatment-sec><tp:treatment-sec sec-type="Molecular information" id="SECID0E6BBI"><title>Molecular information.</title><p>Only one specimen, <named-content xmlns:xlink="http://www.w3.org/1999/xlink" content-type="dwc:institutional_code" xlink:title="Natural History Museum, London" xlink:href="http://grbio.org/institution/natural-history-museum-london" xlink:type="simple">NHMUK</named-content> ANEA.2022.640, was successfully sequenced for 16S and 18S (Table <xref ref-type="table" rid="T1">1</xref>). There were no identical sequences for 16S on GenBank. In the phylogenetic tree this species falls as a sister taxon to <italic><tp:taxon-name><tp:taxon-name-part taxon-name-part-type="genus" reg="Paramphinome">Paramphinome</tp:taxon-name-part><tp:taxon-name-part taxon-name-part-type="species" reg="jeffreysii">jeffreysii</tp:taxon-name-part></tp:taxon-name></italic> and an unidentified specimen, <tp:taxon-name><tp:taxon-name-part taxon-name-part-type="family">Amphinomidae</tp:taxon-name-part></tp:taxon-name> sp. RG-2014 (Fig. <xref ref-type="fig" rid="F5">5A</xref>).</p></tp:treatment-sec><tp:treatment-sec sec-type="remarks" id="SECID0EBDBI"><title>Remarks.</title><p>Three very small posteriorly incomplete specimens were collected in <abbrev xmlns:xlink="http://www.w3.org/1999/xlink" xlink:title="Clarion-Clipperton Zone" id="ABBRID0EHDBI" xlink:type="simple">CCZ</abbrev> samples. They differ from known species by its very small size and low number of branchial pairs (only two pairs) and undeveloped prostomial appendages, which are tiny and globular. While body size, number of segments and number of branchial pairs were previously linked to developmental stages (e.g., <xref ref-type="bibr" rid="B64">Kudenov 1993</xref>; <xref ref-type="bibr" rid="B3">Barroso and Paiva 2008</xref>), we believe that the three specimens presented here, collected during three different cruises up to eight years apart, represent a small-bodied species rather than juveniles.</p><p>Of the known deep-sea <italic><tp:taxon-name><tp:taxon-name-part taxon-name-part-type="genus" reg="Paramphinome">Paramphinome</tp:taxon-name-part></tp:taxon-name></italic> species, none were described from the abyssal depths. <italic><tp:taxon-name><tp:taxon-name-part taxon-name-part-type="genus" reg="Paramphinome">Paramphinome</tp:taxon-name-part><tp:taxon-name-part taxon-name-part-type="species" reg="pacifica">pacifica</tp:taxon-name-part></tp:taxon-name></italic> Fauchald &amp; Hancock, 1981 has been described from NE Pacific Ocean: off central Oregon (USA), 1800–2900 m; (type locality: Cascadia Abyssal Plain, 2860 m). <italic><tp:taxon-name><tp:taxon-name-part taxon-name-part-type="genus" reg="Paramphinome">Paramphinome</tp:taxon-name-part><tp:taxon-name-part taxon-name-part-type="species" reg="australis">australis</tp:taxon-name-part></tp:taxon-name></italic> Monro, 1930 has type locality off Signy Island, South Orkney Islands, Southern Ocean in depths between 244–344 m, although it has been widely reported from the Southern Ocean (<xref ref-type="bibr" rid="B64">Kudenov 1993</xref>) and also the abyssal Atlantic (<xref ref-type="bibr" rid="B14">Böggemann 2009</xref>). <italic><tp:taxon-name><tp:taxon-name-part taxon-name-part-type="genus" reg="Paramphinome">Paramphinome</tp:taxon-name-part><tp:taxon-name-part taxon-name-part-type="species" reg="posterobranchiata">posterobranchiata</tp:taxon-name-part></tp:taxon-name></italic> Barroso &amp; Paiva, 2008 has type locality in South Atlantic, off Brazil at 1600 m depth. Finally, <italic><tp:taxon-name><tp:taxon-name-part taxon-name-part-type="genus" reg="Paramphinome">P.</tp:taxon-name-part><tp:taxon-name-part taxon-name-part-type="species" reg="jeffreysii">jeffreysii</tp:taxon-name-part></tp:taxon-name></italic> has type locality in St. Lawrence estuary (shallow depths), but has been widely reported, even from great depths (e.g., <xref ref-type="bibr" rid="B47">Gunton et al. 2015</xref>) and specimens ascribed to this taxon likely represents different species (see Fig. <xref ref-type="fig" rid="F5">5A</xref>).</p><p>It is likely that the <abbrev xmlns:xlink="http://www.w3.org/1999/xlink" xlink:title="Clarion-Clipperton Zone" id="ABBRID0E1FBI" xlink:type="simple">CCZ</abbrev>-collected specimens represent a new species; however, their tiny size and poor morphological preservation prevent its formal description, therefore the specimens are assigned to morphospecies only.</p></tp:treatment-sec><tp:treatment-sec sec-type="distribution" id="SECID0E5FBI"><title>Distribution.</title><p>Central Pacific Ocean, Eastern <abbrev xmlns:xlink="http://www.w3.org/1999/xlink" xlink:title="Clarion-Clipperton Zone" id="ABBRID0EEGBI" xlink:type="simple">CCZ</abbrev>, the exploration contract areas UK-1, <abbrev xmlns:xlink="http://www.w3.org/1999/xlink" xlink:title="Ocean Mineral Singapore" id="ABBRID0EIGBI" xlink:type="simple">OMS</abbrev>, and <abbrev xmlns:xlink="http://www.w3.org/1999/xlink" xlink:title="Nauru Ocean Resources Inc" id="ABBRID0EMGBI" xlink:type="simple">NORI</abbrev>-D (Fig. <xref ref-type="fig" rid="F1">1</xref>).</p></tp:treatment-sec><tp:treatment-sec><!--Section generated to contain objects referenced in tp:taxon-treatment.--><table-wrap id="T1" position="float" orientation="portrait"><label>Table 1.</label><caption><p>List of taxa presented in this paper – family, DNA taxonomy ID (a species-level identification based on combined DNA and morphological evidence), cruise record number, GUID (Global Unique Identifier link to data record at <ext-link xmlns:xlink="http://www.w3.org/1999/xlink" xlink:type="simple" ext-link-type="uri" xlink:href="http://data.nhm.ac.uk">http://data.nhm.ac.uk</ext-link>), <named-content xmlns:xlink="http://www.w3.org/1999/xlink" content-type="dwc:institutional_code" xlink:title="Natural History Museum, London" xlink:href="http://grbio.org/institution/natural-history-museum-london" xlink:type="simple">NHMUK</named-content> registration number (<named-content xmlns:xlink="http://www.w3.org/1999/xlink" content-type="dwc:institutional_code" xlink:title="Natural History Museum, London" xlink:href="http://grbio.org/institution/natural-history-museum-london" xlink:type="simple">NHMUK</named-content>), Molecular Collection facility (MCf) sample ID number (MCF no.) and NCBI GenBank accession numbers (COI/16S/18S AK no.) for successfully sequenced genetic markers. GenBank numbers for phylogenetic analysis data downloaded from GenBank are presented in Suppl. material 1.</p></caption><table id="TID0EFKCI" rules="all"><tbody><tr><th rowspan="1" colspan="1">DNA taxonomy ID</th><th rowspan="1" colspan="1">NHM no.</th><th rowspan="1" colspan="1">GUID</th><th rowspan="1" colspan="1">Reg no. <named-content xmlns:xlink="http://www.w3.org/1999/xlink" content-type="dwc:institutional_code" xlink:title="Natural History Museum, London" xlink:href="http://grbio.org/institution/natural-history-museum-london" xlink:type="simple">NHMUK</named-content></th><th rowspan="1" colspan="1">MCf no.</th><th rowspan="1" colspan="1">COI AK no.</th><th rowspan="1" colspan="1">16S AK no.</th><th rowspan="1" colspan="1">18S AK no.</th></tr><tr><td rowspan="1" colspan="8">
                  <bold>Family <tp:taxon-name><tp:taxon-name-part taxon-name-part-type="family">Amphinomidae</tp:taxon-name-part></tp:taxon-name></bold>
                </td></tr><tr><td rowspan="1" colspan="1">
                  <tp:taxon-name><tp:taxon-name-part taxon-name-part-type="genus" reg="Bathychloeia">Bathychloeia</tp:taxon-name-part><tp:taxon-name-part taxon-name-part-type="uncertainty-rank">cf.</tp:taxon-name-part><tp:taxon-name-part taxon-name-part-type="species" reg="balloniformis">balloniformis</tp:taxon-name-part></tp:taxon-name>
                </td><td rowspan="1" colspan="1">NHM_2107</td><td rowspan="1" colspan="1">c79b4600-e8e9-4484-b06a-e18330a1421d</td><td rowspan="1" colspan="1">ANEA 2022.630</td><td rowspan="1" colspan="1">0118302190</td><td rowspan="1" colspan="1">
                  <ext-link xmlns:xlink="http://www.w3.org/1999/xlink" ext-link-type="gen" xlink:href="ON903198" xlink:type="simple">ON903198</ext-link>
                  <break/>
                </td><td rowspan="1" colspan="1">
                  <ext-link xmlns:xlink="http://www.w3.org/1999/xlink" ext-link-type="gen" xlink:href="ON900088" xlink:type="simple">ON900088</ext-link>
                </td><td rowspan="1" colspan="1">
                  <ext-link xmlns:xlink="http://www.w3.org/1999/xlink" ext-link-type="gen" xlink:href="ON905671" xlink:type="simple">ON905671</ext-link>
                </td></tr><tr><td rowspan="1" colspan="1">
                  <tp:taxon-name><tp:taxon-name-part taxon-name-part-type="genus" reg="Bathychloeia">Bathychloeia</tp:taxon-name-part><tp:taxon-name-part taxon-name-part-type="uncertainty-rank">cf.</tp:taxon-name-part><tp:taxon-name-part taxon-name-part-type="species" reg="balloniformis">balloniformis</tp:taxon-name-part></tp:taxon-name>
                </td><td rowspan="1" colspan="1">NHM_2109</td><td rowspan="1" colspan="1">ac3dd714-64ac-44ea-9168-22437dc3cfba</td><td rowspan="1" colspan="1">ANEA 2022.631</td><td rowspan="1" colspan="1">0118302189</td><td rowspan="1" colspan="1"/><td rowspan="1" colspan="1">
                  <ext-link xmlns:xlink="http://www.w3.org/1999/xlink" ext-link-type="gen" xlink:href="ON900113" xlink:type="simple">ON900113</ext-link>
                </td><td rowspan="1" colspan="1"/></tr><tr><td rowspan="1" colspan="1"><tp:taxon-name><tp:taxon-name-part taxon-name-part-type="genus" reg="Bathychloeia">Bathychloeia</tp:taxon-name-part><tp:taxon-name-part taxon-name-part-type="uncertainty-rank">cf.</tp:taxon-name-part><tp:taxon-name-part taxon-name-part-type="species" reg="sibogae">sibogae</tp:taxon-name-part></tp:taxon-name> juvenile</td><td rowspan="1" colspan="1">NHM_6880_HW01</td><td rowspan="1" colspan="1">06f82805-e608-4715-af62-ab1d44df2a79</td><td rowspan="1" colspan="1">ANEA 2022.632</td><td rowspan="1" colspan="1">0118302159</td><td rowspan="1" colspan="1">
                  <ext-link xmlns:xlink="http://www.w3.org/1999/xlink" ext-link-type="gen" xlink:href="ON903200" xlink:type="simple">ON903200</ext-link>
                </td><td rowspan="1" colspan="1">
                  <ext-link xmlns:xlink="http://www.w3.org/1999/xlink" ext-link-type="gen" xlink:href="ON900089" xlink:type="simple">ON900089</ext-link>
                </td><td rowspan="1" colspan="1"/></tr><tr><td rowspan="1" colspan="1">
                  <tp:taxon-name><tp:taxon-name-part taxon-name-part-type="genus" reg="Bathychloeia">Bathychloeia</tp:taxon-name-part><tp:taxon-name-part taxon-name-part-type="uncertainty-rank">cf.</tp:taxon-name-part><tp:taxon-name-part taxon-name-part-type="species" reg="sibogae">sibogae</tp:taxon-name-part></tp:taxon-name>
                </td><td rowspan="1" colspan="1">NHM_0821</td><td rowspan="1" colspan="1">73a7200a-ae19-4c0c-8381-8d4509a318cf</td><td rowspan="1" colspan="1">ANEA 2022.633</td><td rowspan="1" colspan="1">0118302202</td><td rowspan="1" colspan="1">
                  <ext-link xmlns:xlink="http://www.w3.org/1999/xlink" ext-link-type="gen" xlink:href="ON903197" xlink:type="simple">ON903197</ext-link>
                </td><td rowspan="1" colspan="1">
                  <ext-link xmlns:xlink="http://www.w3.org/1999/xlink" ext-link-type="gen" xlink:href="ON900100" xlink:type="simple">ON900100</ext-link>
                </td><td rowspan="1" colspan="1">
                  <ext-link xmlns:xlink="http://www.w3.org/1999/xlink" ext-link-type="gen" xlink:href="ON905670" xlink:type="simple">ON905670</ext-link>
                </td></tr><tr><td rowspan="1" colspan="1">
                  <tp:taxon-name><tp:taxon-name-part taxon-name-part-type="genus" reg="Bathychloeia">Bathychloeia</tp:taxon-name-part><tp:taxon-name-part taxon-name-part-type="uncertainty-rank">cf.</tp:taxon-name-part><tp:taxon-name-part taxon-name-part-type="species" reg="sibogae">sibogae</tp:taxon-name-part></tp:taxon-name>
                </td><td rowspan="1" colspan="1">NHM_2906</td><td rowspan="1" colspan="1">d3848fcf-4cb2-49fd-b49c-e09422419a70</td><td rowspan="1" colspan="1">ANEA 2022.634</td><td rowspan="1" colspan="1">0118302177</td><td rowspan="1" colspan="1"/><td rowspan="1" colspan="1">
                  <ext-link xmlns:xlink="http://www.w3.org/1999/xlink" ext-link-type="gen" xlink:href="ON900116" xlink:type="simple">ON900116</ext-link>
                </td><td rowspan="1" colspan="1"/></tr><tr><td rowspan="1" colspan="1"><tp:taxon-name><tp:taxon-name-part taxon-name-part-type="genus" reg="Bathychloeia">Bathychloeia</tp:taxon-name-part><tp:taxon-name-part taxon-name-part-type="uncertainty-rank">cf.</tp:taxon-name-part><tp:taxon-name-part taxon-name-part-type="species" reg="sibogae">sibogae</tp:taxon-name-part></tp:taxon-name> juvenile</td><td rowspan="1" colspan="1">NHM_2115</td><td rowspan="1" colspan="1">2cbc0d92-247c-4197-bd7a-4715adb5e8f4</td><td rowspan="1" colspan="1">ANEA 2022.635</td><td rowspan="1" colspan="1">0118302188</td><td rowspan="1" colspan="1"/><td rowspan="1" colspan="1">
                  <ext-link xmlns:xlink="http://www.w3.org/1999/xlink" ext-link-type="gen" xlink:href="ON900114" xlink:type="simple">ON900114</ext-link>
                </td><td rowspan="1" colspan="1"/></tr><tr><td rowspan="1" colspan="1">
                  <tp:taxon-name><tp:taxon-name-part taxon-name-part-type="genus" reg="Bathychloeia">Bathychloeia</tp:taxon-name-part><tp:taxon-name-part taxon-name-part-type="uncertainty-rank">cf.</tp:taxon-name-part><tp:taxon-name-part taxon-name-part-type="species" reg="sibogae">sibogae</tp:taxon-name-part></tp:taxon-name>
                </td><td rowspan="1" colspan="1">NHM_3539</td><td rowspan="1" colspan="1">083df63d-60e7-48ae-95c4-6a11a61b01e8</td><td rowspan="1" colspan="1">ANEA 2022.636</td><td rowspan="1" colspan="1">0118302158</td><td rowspan="1" colspan="1">
                  <ext-link xmlns:xlink="http://www.w3.org/1999/xlink" ext-link-type="gen" xlink:href="ON903199" xlink:type="simple">ON903199</ext-link>
                </td><td rowspan="1" colspan="1">
                  <ext-link xmlns:xlink="http://www.w3.org/1999/xlink" ext-link-type="gen" xlink:href="ON900118" xlink:type="simple">ON900118</ext-link>
                </td><td rowspan="1" colspan="1"/></tr><tr><td rowspan="1" colspan="1">
                  <tp:taxon-name><tp:taxon-name-part taxon-name-part-type="genus" reg="Bathychloeia">Bathychloeia</tp:taxon-name-part><tp:taxon-name-part taxon-name-part-type="uncertainty-rank">cf.</tp:taxon-name-part><tp:taxon-name-part taxon-name-part-type="species" reg="sibogae">sibogae</tp:taxon-name-part></tp:taxon-name>
                </td><td rowspan="1" colspan="1">NHM_8922</td><td rowspan="1" colspan="1">805f34aa-ec4f-4318-b18b-46447350aa1e</td><td rowspan="1" colspan="1">ANEA 2022.637</td><td rowspan="1" colspan="1">0118302156</td><td rowspan="1" colspan="1">
                  <ext-link xmlns:xlink="http://www.w3.org/1999/xlink" ext-link-type="gen" xlink:href="ON903201" xlink:type="simple">ON903201</ext-link>
                </td><td rowspan="1" colspan="1"/><td rowspan="1" colspan="1"/></tr><tr><td rowspan="1" colspan="1"><italic><tp:taxon-name><tp:taxon-name-part taxon-name-part-type="genus" reg="Paramphinome">Paramphinome</tp:taxon-name-part></tp:taxon-name></italic> sp. NHM_6022E</td><td rowspan="1" colspan="1">NHM_1167D</td><td rowspan="1" colspan="1">fd4902df-aef2-44cf-991f-31905434c2a1</td><td rowspan="1" colspan="1">ANEA 2022.638</td><td rowspan="1" colspan="1"/><td rowspan="1" colspan="1"/><td rowspan="1" colspan="1"/><td rowspan="1" colspan="1"/></tr><tr><td rowspan="1" colspan="1"><italic><tp:taxon-name><tp:taxon-name-part taxon-name-part-type="genus" reg="Paramphinome">Paramphinome</tp:taxon-name-part></tp:taxon-name></italic> sp. NHM_6022E</td><td rowspan="1" colspan="1">NHM_4044</td><td rowspan="1" colspan="1">56235559-3f2c-426e-b4cd-37462593a4ba</td><td rowspan="1" colspan="1">ANEA 2022.639</td><td rowspan="1" colspan="1">0118302160</td><td rowspan="1" colspan="1"/><td rowspan="1" colspan="1"/><td rowspan="1" colspan="1"/></tr><tr><td rowspan="1" colspan="1"><italic><tp:taxon-name><tp:taxon-name-part taxon-name-part-type="genus" reg="Paramphinome">Paramphinome</tp:taxon-name-part></tp:taxon-name></italic> sp. NHM_6022E</td><td rowspan="1" colspan="1">NHM_6022E</td><td rowspan="1" colspan="1">bd4b405d-3e56-4671-909e-fdf9c3e7fbcf</td><td rowspan="1" colspan="1">ANEA 2022.640</td><td rowspan="1" colspan="1">0118302162</td><td rowspan="1" colspan="1"/><td rowspan="1" colspan="1">
                  <ext-link xmlns:xlink="http://www.w3.org/1999/xlink" ext-link-type="gen" xlink:href="ON900125" xlink:type="simple">ON900125</ext-link>
                </td><td rowspan="1" colspan="1">
                  <ext-link xmlns:xlink="http://www.w3.org/1999/xlink" ext-link-type="gen" xlink:href="ON905673" xlink:type="simple">ON905673</ext-link>
                </td></tr><tr><td rowspan="1" colspan="8">
                  <bold>Family <tp:taxon-name><tp:taxon-name-part taxon-name-part-type="family">Euphrosinidae</tp:taxon-name-part></tp:taxon-name></bold>
                </td></tr><tr><td rowspan="1" colspan="1"><italic><tp:taxon-name><tp:taxon-name-part taxon-name-part-type="genus" reg="Euphrosinopsis">Euphrosinopsis</tp:taxon-name-part><tp:taxon-name-part taxon-name-part-type="species" reg="halli">halli</tp:taxon-name-part></tp:taxon-name></italic> sp. nov.</td><td rowspan="1" colspan="1">NHM_0779</td><td rowspan="1" colspan="1">1a683870-d904-4c2c-bf1a-a34ead0a42fc</td><td rowspan="1" colspan="1">ANEA 2022.641</td><td rowspan="1" colspan="1">0118302182</td><td rowspan="1" colspan="1"/><td rowspan="1" colspan="1">
                  <ext-link xmlns:xlink="http://www.w3.org/1999/xlink" ext-link-type="gen" xlink:href="ON900099" xlink:type="simple">ON900099</ext-link>
                </td><td rowspan="1" colspan="1"/></tr><tr><td rowspan="1" colspan="1"><italic><tp:taxon-name><tp:taxon-name-part taxon-name-part-type="genus" reg="Euphrosinopsis">Euphrosinopsis</tp:taxon-name-part><tp:taxon-name-part taxon-name-part-type="species" reg="halli">halli</tp:taxon-name-part></tp:taxon-name></italic> sp. nov.</td><td rowspan="1" colspan="1">NHM_4339 (holotype)</td><td rowspan="1" colspan="1">670dfd34-338d-4edc-8856-b0a9a728efc9</td><td rowspan="1" colspan="1">ANEA 2022.642</td><td rowspan="1" colspan="1">0118302157</td><td rowspan="1" colspan="1"/><td rowspan="1" colspan="1">
                  <ext-link xmlns:xlink="http://www.w3.org/1999/xlink" ext-link-type="gen" xlink:href="ON900119" xlink:type="simple">ON900119</ext-link>
                </td><td rowspan="1" colspan="1">
                  <ext-link xmlns:xlink="http://www.w3.org/1999/xlink" ext-link-type="gen" xlink:href="ON905672" xlink:type="simple">ON905672</ext-link>
                </td></tr><tr><td rowspan="1" colspan="1"><italic><tp:taxon-name><tp:taxon-name-part taxon-name-part-type="genus" reg="Euphrosinopsis">Euphrosinopsis</tp:taxon-name-part><tp:taxon-name-part taxon-name-part-type="species" reg="halli">halli</tp:taxon-name-part></tp:taxon-name></italic> sp. nov.</td><td rowspan="1" colspan="1">NHM_6018 (paratype)</td><td rowspan="1" colspan="1">ab26e2ea-ab87-4013-8106-e817c0485cc9</td><td rowspan="1" colspan="1">ANEA 2022.643</td><td rowspan="1" colspan="1">0118302167</td><td rowspan="1" colspan="1"/><td rowspan="1" colspan="1">
                  <ext-link xmlns:xlink="http://www.w3.org/1999/xlink" ext-link-type="gen" xlink:href="ON900124" xlink:type="simple">ON900124</ext-link>
                </td><td rowspan="1" colspan="1"/></tr><tr><td rowspan="1" colspan="1"><italic><tp:taxon-name><tp:taxon-name-part taxon-name-part-type="genus" reg="Euphrosinopsis">Euphrosinopsis</tp:taxon-name-part><tp:taxon-name-part taxon-name-part-type="species" reg="ahearni">ahearni</tp:taxon-name-part></tp:taxon-name></italic> sp. nov.</td><td rowspan="1" colspan="1">NHM_0095</td><td rowspan="1" colspan="1">a351cb41-736c-4390-8ad8-02c0358b73e0</td><td rowspan="1" colspan="1">ANEA 2022.644</td><td rowspan="1" colspan="1">0118302201</td><td rowspan="1" colspan="1"/><td rowspan="1" colspan="1">
                  <ext-link xmlns:xlink="http://www.w3.org/1999/xlink" ext-link-type="gen" xlink:href="ON900092" xlink:type="simple">ON900092</ext-link>
                </td><td rowspan="1" colspan="1">
                  <ext-link xmlns:xlink="http://www.w3.org/1999/xlink" ext-link-type="gen" xlink:href="ON905668" xlink:type="simple">ON905668</ext-link>
                </td></tr><tr><td rowspan="1" colspan="1"><italic><tp:taxon-name><tp:taxon-name-part taxon-name-part-type="genus" reg="Euphrosinopsis">Euphrosinopsis</tp:taxon-name-part><tp:taxon-name-part taxon-name-part-type="species" reg="ahearni">ahearni</tp:taxon-name-part></tp:taxon-name></italic> sp. nov.</td><td rowspan="1" colspan="1">NHM_0888</td><td rowspan="1" colspan="1">4d76b4e2-569d-4a17-9276-3ce721cbdf72</td><td rowspan="1" colspan="1">ANEA 2022.645</td><td rowspan="1" colspan="1">0118302187</td><td rowspan="1" colspan="1"/><td rowspan="1" colspan="1">
                  <ext-link xmlns:xlink="http://www.w3.org/1999/xlink" ext-link-type="gen" xlink:href="ON900101" xlink:type="simple">ON900101</ext-link>
                </td><td rowspan="1" colspan="1"/></tr><tr><td rowspan="1" colspan="1"><italic><tp:taxon-name><tp:taxon-name-part taxon-name-part-type="genus" reg="Euphrosinopsis">Euphrosinopsis</tp:taxon-name-part><tp:taxon-name-part taxon-name-part-type="species" reg="ahearni">ahearni</tp:taxon-name-part></tp:taxon-name></italic> sp. nov</td><td rowspan="1" colspan="1">NHM_0551 (paratype, <abbrev xmlns:xlink="http://www.w3.org/1999/xlink" xlink:title="Scanning electron microscopy" id="ABBRID0EJ6AE" xlink:type="simple">SEM</abbrev>)</td><td rowspan="1" colspan="1">241b828d-a574-47f2-995d-0bdef239c427</td><td rowspan="1" colspan="1">ANEA 2022.646</td><td rowspan="1" colspan="1">0118302186</td><td rowspan="1" colspan="1"/><td rowspan="1" colspan="1">
                  <ext-link xmlns:xlink="http://www.w3.org/1999/xlink" ext-link-type="gen" xlink:href="ON900094" xlink:type="simple">ON900094</ext-link>
                </td><td rowspan="1" colspan="1"/></tr><tr><td rowspan="1" colspan="1"><italic><tp:taxon-name><tp:taxon-name-part taxon-name-part-type="genus" reg="Euphrosinopsis">Euphrosinopsis</tp:taxon-name-part><tp:taxon-name-part taxon-name-part-type="species" reg="ahearni">ahearni</tp:taxon-name-part></tp:taxon-name></italic> sp. nov</td><td rowspan="1" colspan="1">NHM_5042</td><td rowspan="1" colspan="1">1662fd8b-54a5-4f97-9083-02dbb2df7e39</td><td rowspan="1" colspan="1">ANEA 2022.647</td><td rowspan="1" colspan="1">0118302178</td><td rowspan="1" colspan="1"/><td rowspan="1" colspan="1">
                  <ext-link xmlns:xlink="http://www.w3.org/1999/xlink" ext-link-type="gen" xlink:href="ON900121" xlink:type="simple">ON900121</ext-link>
                </td><td rowspan="1" colspan="1"/></tr><tr><td rowspan="1" colspan="1"><italic><tp:taxon-name><tp:taxon-name-part taxon-name-part-type="genus" reg="Euphrosinopsis">Euphrosinopsis</tp:taxon-name-part><tp:taxon-name-part taxon-name-part-type="species" reg="ahearni">ahearni</tp:taxon-name-part></tp:taxon-name></italic> sp. nov.</td><td rowspan="1" colspan="1">NHM_1737A</td><td rowspan="1" colspan="1">4f372c07-c466-4b6c-91a9-229cd7c7a17d</td><td rowspan="1" colspan="1">ANEA 2022.648</td><td rowspan="1" colspan="1">0118302171</td><td rowspan="1" colspan="1"/><td rowspan="1" colspan="1">
                  <ext-link xmlns:xlink="http://www.w3.org/1999/xlink" ext-link-type="gen" xlink:href="ON900107" xlink:type="simple">ON900107</ext-link>
                </td><td rowspan="1" colspan="1"/></tr><tr><td rowspan="1" colspan="1"><italic><tp:taxon-name><tp:taxon-name-part taxon-name-part-type="genus" reg="Euphrosinopsis">Euphrosinopsis</tp:taxon-name-part><tp:taxon-name-part taxon-name-part-type="species" reg="ahearni">ahearni</tp:taxon-name-part></tp:taxon-name></italic> sp. nov.</td><td rowspan="1" colspan="1">NHM_1876</td><td rowspan="1" colspan="1">6ad5c2b3-ece8-4195-a19f-3913de511e71</td><td rowspan="1" colspan="1">ANEA 2022.649</td><td rowspan="1" colspan="1">0118302175</td><td rowspan="1" colspan="1"/><td rowspan="1" colspan="1">
                  <ext-link xmlns:xlink="http://www.w3.org/1999/xlink" ext-link-type="gen" xlink:href="ON900112" xlink:type="simple">ON900112</ext-link>
                </td><td rowspan="1" colspan="1"/></tr><tr><td rowspan="1" colspan="1"><italic><tp:taxon-name><tp:taxon-name-part taxon-name-part-type="genus" reg="Euphrosinopsis">Euphrosinopsis</tp:taxon-name-part><tp:taxon-name-part taxon-name-part-type="species" reg="ahearni">ahearni</tp:taxon-name-part></tp:taxon-name></italic> sp. nov.</td><td rowspan="1" colspan="1">NHM_0550</td><td rowspan="1" colspan="1">92791783-35c2-4fbf-80b0-2b074ef70828</td><td rowspan="1" colspan="1">ANEA 2022.650</td><td rowspan="1" colspan="1">0118302203</td><td rowspan="1" colspan="1"/><td rowspan="1" colspan="1">
                  <ext-link xmlns:xlink="http://www.w3.org/1999/xlink" ext-link-type="gen" xlink:href="ON900093" xlink:type="simple">ON900093</ext-link>
                </td><td rowspan="1" colspan="1"/></tr><tr><td rowspan="1" colspan="1"><italic><tp:taxon-name><tp:taxon-name-part taxon-name-part-type="genus" reg="Euphrosinopsis">Euphrosinopsis</tp:taxon-name-part><tp:taxon-name-part taxon-name-part-type="species" reg="ahearni">ahearni</tp:taxon-name-part></tp:taxon-name></italic> sp. nov.</td><td rowspan="1" colspan="1">NHM_1302</td><td rowspan="1" colspan="1">7aabe644-2ec6-4671-8c1a-f826eeeb0b46</td><td rowspan="1" colspan="1">ANEA 2022.651</td><td rowspan="1" colspan="1">0118302168</td><td rowspan="1" colspan="1"/><td rowspan="1" colspan="1">
                  <ext-link xmlns:xlink="http://www.w3.org/1999/xlink" ext-link-type="gen" xlink:href="ON900105" xlink:type="simple">ON900105</ext-link>
                </td><td rowspan="1" colspan="1"/></tr><tr><td rowspan="1" colspan="1"><italic><tp:taxon-name><tp:taxon-name-part taxon-name-part-type="genus" reg="Euphrosinopsis">Euphrosinopsis</tp:taxon-name-part><tp:taxon-name-part taxon-name-part-type="species" reg="ahearni">ahearni</tp:taxon-name-part></tp:taxon-name></italic> sp. nov.</td><td rowspan="1" colspan="1">NHM_1302A (holotype)</td><td rowspan="1" colspan="1">479933d3-9943-4d87-a1b8-ea120bd8f4ee</td><td rowspan="1" colspan="1">ANEA 2022.652</td><td rowspan="1" colspan="1">0118302169</td><td rowspan="1" colspan="1"/><td rowspan="1" colspan="1">
                  <ext-link xmlns:xlink="http://www.w3.org/1999/xlink" ext-link-type="gen" xlink:href="ON900104" xlink:type="simple">ON900104</ext-link>
                </td><td rowspan="1" colspan="1"/></tr><tr><td rowspan="1" colspan="1"><italic><tp:taxon-name><tp:taxon-name-part taxon-name-part-type="genus" reg="Euphrosinopsis">Euphrosinopsis</tp:taxon-name-part><tp:taxon-name-part taxon-name-part-type="species" reg="ahearni">ahearni</tp:taxon-name-part></tp:taxon-name></italic> sp. nov.</td><td rowspan="1" colspan="1">NHM_1737</td><td rowspan="1" colspan="1">2ca3e584-a68d-4ea5-98d2-75ce10515386</td><td rowspan="1" colspan="1">ANEA 2022.653</td><td rowspan="1" colspan="1">0118302173</td><td rowspan="1" colspan="1"/><td rowspan="1" colspan="1">
                  <ext-link xmlns:xlink="http://www.w3.org/1999/xlink" ext-link-type="gen" xlink:href="ON900110" xlink:type="simple">ON900110</ext-link>
                </td><td rowspan="1" colspan="1"/></tr><tr><td rowspan="1" colspan="1"><italic><tp:taxon-name><tp:taxon-name-part taxon-name-part-type="genus" reg="Euphrosinopsis">Euphrosinopsis</tp:taxon-name-part><tp:taxon-name-part taxon-name-part-type="species" reg="ahearni">ahearni</tp:taxon-name-part></tp:taxon-name></italic> sp. nov.</td><td rowspan="1" colspan="1">NHM_1737C (paratype)</td><td rowspan="1" colspan="1">efe95a8c-fc88-4849-ad26-1df3d292ef20</td><td rowspan="1" colspan="1">ANEA 2022.654</td><td rowspan="1" colspan="1">0118302172</td><td rowspan="1" colspan="1"/><td rowspan="1" colspan="1">
                  <ext-link xmlns:xlink="http://www.w3.org/1999/xlink" ext-link-type="gen" xlink:href="ON900109" xlink:type="simple">ON900109</ext-link>
                </td><td rowspan="1" colspan="1"/></tr><tr><td rowspan="1" colspan="1"><italic><tp:taxon-name><tp:taxon-name-part taxon-name-part-type="genus" reg="Euphrosinopsis">Euphrosinopsis</tp:taxon-name-part><tp:taxon-name-part taxon-name-part-type="species" reg="ahearni">ahearni</tp:taxon-name-part></tp:taxon-name></italic> sp. nov.</td><td rowspan="1" colspan="1">NHM_ 0616</td><td rowspan="1" colspan="1">4758bf19-c6d0-42e0-b5ba-e83e203d2e18</td><td rowspan="1" colspan="1">ANEA 2022.655</td><td rowspan="1" colspan="1">0118302185</td><td rowspan="1" colspan="1"/><td rowspan="1" colspan="1">
                  <ext-link xmlns:xlink="http://www.w3.org/1999/xlink" ext-link-type="gen" xlink:href="ON900096" xlink:type="simple">ON900096</ext-link>
                </td><td rowspan="1" colspan="1"/></tr><tr><td rowspan="1" colspan="1"><italic><tp:taxon-name><tp:taxon-name-part taxon-name-part-type="genus" reg="Euphrosinopsis">Euphrosinopsis</tp:taxon-name-part><tp:taxon-name-part taxon-name-part-type="species" reg="ahearni">ahearni</tp:taxon-name-part></tp:taxon-name></italic> sp. nov.</td><td rowspan="1" colspan="1">NHM_0759</td><td rowspan="1" colspan="1">b0f9162f-a861-4eb2-89a1-ce25c2bd09c4</td><td rowspan="1" colspan="1">ANEA 2022.656</td><td rowspan="1" colspan="1">0118302184</td><td rowspan="1" colspan="1"/><td rowspan="1" colspan="1">
                  <ext-link xmlns:xlink="http://www.w3.org/1999/xlink" ext-link-type="gen" xlink:href="ON900097" xlink:type="simple">ON900097</ext-link>
                </td><td rowspan="1" colspan="1"/></tr><tr><td rowspan="1" colspan="1"><italic><tp:taxon-name><tp:taxon-name-part taxon-name-part-type="genus" reg="Euphrosinopsis">Euphrosinopsis</tp:taxon-name-part><tp:taxon-name-part taxon-name-part-type="species" reg="ahearni">ahearni</tp:taxon-name-part></tp:taxon-name></italic> sp. nov.</td><td rowspan="1" colspan="1">NHM_1839</td><td rowspan="1" colspan="1">02a5ace7-841e-4f50-bf03-57ba21f02f7c</td><td rowspan="1" colspan="1">ANEA 2022.657</td><td rowspan="1" colspan="1">0118302174</td><td rowspan="1" colspan="1"/><td rowspan="1" colspan="1">
                  <ext-link xmlns:xlink="http://www.w3.org/1999/xlink" ext-link-type="gen" xlink:href="ON900111" xlink:type="simple">ON900111</ext-link>
                </td><td rowspan="1" colspan="1"/></tr><tr><td rowspan="1" colspan="1"><italic><tp:taxon-name><tp:taxon-name-part taxon-name-part-type="genus" reg="Euphrosinella">Euphrosinella</tp:taxon-name-part><tp:taxon-name-part taxon-name-part-type="species" reg="georgievae">georgievae</tp:taxon-name-part></tp:taxon-name></italic> sp. nov.</td><td rowspan="1" colspan="1">NHM_0587</td><td rowspan="1" colspan="1">b7a0bf33-0dc4-4f61-90de-35865647a99f</td><td rowspan="1" colspan="1">ANEA 2022.658</td><td rowspan="1" colspan="1">0118302191</td><td rowspan="1" colspan="1"/><td rowspan="1" colspan="1">
                  <ext-link xmlns:xlink="http://www.w3.org/1999/xlink" ext-link-type="gen" xlink:href="ON900095" xlink:type="simple">ON900095</ext-link>
                </td><td rowspan="1" colspan="1">
                  <ext-link xmlns:xlink="http://www.w3.org/1999/xlink" ext-link-type="gen" xlink:href="ON905669" xlink:type="simple">ON905669</ext-link>
                </td></tr><tr><td rowspan="1" colspan="1"><italic><tp:taxon-name><tp:taxon-name-part taxon-name-part-type="genus" reg="Euphrosinella">Euphrosinella</tp:taxon-name-part><tp:taxon-name-part taxon-name-part-type="species" reg="georgievae">georgievae</tp:taxon-name-part></tp:taxon-name></italic> sp. nov.</td><td rowspan="1" colspan="1">NHM_0777</td><td rowspan="1" colspan="1">a8f0e776-d7b6-4ec6-a549-78f40f17d89b</td><td rowspan="1" colspan="1">ANEA 2022.659</td><td rowspan="1" colspan="1">0118302183</td><td rowspan="1" colspan="1"/><td rowspan="1" colspan="1">
                  <ext-link xmlns:xlink="http://www.w3.org/1999/xlink" ext-link-type="gen" xlink:href="ON900098" xlink:type="simple">ON900098</ext-link>
                </td><td rowspan="1" colspan="1"/></tr><tr><td rowspan="1" colspan="1"><italic><tp:taxon-name><tp:taxon-name-part taxon-name-part-type="genus" reg="Euphrosinella">Euphrosinella</tp:taxon-name-part><tp:taxon-name-part taxon-name-part-type="species" reg="georgievae">georgievae</tp:taxon-name-part></tp:taxon-name></italic> sp. nov.</td><td rowspan="1" colspan="1">NHM_1737B</td><td rowspan="1" colspan="1">2784df45-eec0-4151-b12d-11d955985faa</td><td rowspan="1" colspan="1">ANEA 2022.660</td><td rowspan="1" colspan="1"/><td rowspan="1" colspan="1"/><td rowspan="1" colspan="1">
                  <ext-link xmlns:xlink="http://www.w3.org/1999/xlink" ext-link-type="gen" xlink:href="ON900108" xlink:type="simple">ON900108</ext-link>
                </td><td rowspan="1" colspan="1"/></tr><tr><td rowspan="1" colspan="1"><italic><tp:taxon-name><tp:taxon-name-part taxon-name-part-type="genus" reg="Euphrosinella">Euphrosinella</tp:taxon-name-part><tp:taxon-name-part taxon-name-part-type="species" reg="georgievae">georgievae</tp:taxon-name-part></tp:taxon-name></italic> sp. nov.</td><td rowspan="1" colspan="1">NHM_0910</td><td rowspan="1" colspan="1">05dfb32c-fc3a-4028-bf09-3eb840175661</td><td rowspan="1" colspan="1">ANEA 2022.661</td><td rowspan="1" colspan="1">0118302181</td><td rowspan="1" colspan="1"/><td rowspan="1" colspan="1">
                  <ext-link xmlns:xlink="http://www.w3.org/1999/xlink" ext-link-type="gen" xlink:href="ON900102" xlink:type="simple">ON900102</ext-link>
                </td><td rowspan="1" colspan="1"/></tr><tr><td rowspan="1" colspan="1"><italic><tp:taxon-name><tp:taxon-name-part taxon-name-part-type="genus" reg="Euphrosinella">Euphrosinella</tp:taxon-name-part><tp:taxon-name-part taxon-name-part-type="species" reg="georgievae">georgievae</tp:taxon-name-part></tp:taxon-name></italic> sp. nov.</td><td rowspan="1" colspan="1">NHM_1134 (paratype)</td><td rowspan="1" colspan="1">00590d2b-f952-4c69-8bc2-ac2a408da17a</td><td rowspan="1" colspan="1">ANEA 2022.662</td><td rowspan="1" colspan="1">0118302180</td><td rowspan="1" colspan="1"/><td rowspan="1" colspan="1">
                  <ext-link xmlns:xlink="http://www.w3.org/1999/xlink" ext-link-type="gen" xlink:href="ON900103" xlink:type="simple">ON900103</ext-link>
                </td><td rowspan="1" colspan="1"/></tr><tr><td rowspan="1" colspan="1"><italic><tp:taxon-name><tp:taxon-name-part taxon-name-part-type="genus" reg="Euphrosinella">Euphrosinella</tp:taxon-name-part><tp:taxon-name-part taxon-name-part-type="species" reg="georgievae">georgievae</tp:taxon-name-part></tp:taxon-name></italic> sp. nov.</td><td rowspan="1" colspan="1">NHM_1514</td><td rowspan="1" colspan="1">96cb7b69-c0ea-4559-9b57-3abe6af4a4c7</td><td rowspan="1" colspan="1">ANEA 2022.663</td><td rowspan="1" colspan="1">0118302170</td><td rowspan="1" colspan="1"/><td rowspan="1" colspan="1">
                  <ext-link xmlns:xlink="http://www.w3.org/1999/xlink" ext-link-type="gen" xlink:href="ON900106" xlink:type="simple">ON900106</ext-link>
                </td><td rowspan="1" colspan="1"/></tr><tr><td rowspan="1" colspan="1"><italic><tp:taxon-name><tp:taxon-name-part taxon-name-part-type="genus" reg="Euphrosinella">Euphrosinella</tp:taxon-name-part><tp:taxon-name-part taxon-name-part-type="species" reg="georgievae">georgievae</tp:taxon-name-part></tp:taxon-name></italic> sp. nov.</td><td rowspan="1" colspan="1">NHM_2391 (holotype)</td><td rowspan="1" colspan="1">1ce8325f-74de-47de-a776-2dc50b8d69ae</td><td rowspan="1" colspan="1">ANEA 2022.664</td><td rowspan="1" colspan="1">0118302176</td><td rowspan="1" colspan="1"/><td rowspan="1" colspan="1">
                  <ext-link xmlns:xlink="http://www.w3.org/1999/xlink" ext-link-type="gen" xlink:href="ON900115" xlink:type="simple">ON900115</ext-link>
                </td><td rowspan="1" colspan="1"/></tr><tr><td rowspan="1" colspan="1"><italic><tp:taxon-name><tp:taxon-name-part taxon-name-part-type="genus" reg="Euphrosinella">Euphrosinella</tp:taxon-name-part><tp:taxon-name-part taxon-name-part-type="species" reg="georgievae">georgievae</tp:taxon-name-part></tp:taxon-name></italic> sp. nov.</td><td rowspan="1" colspan="1">NHM_4975</td><td rowspan="1" colspan="1">677b7d67-d9cc-4ebd-8d79-cf5da5dc40da</td><td rowspan="1" colspan="1">ANEA 2022.665</td><td rowspan="1" colspan="1">0118302165</td><td rowspan="1" colspan="1"/><td rowspan="1" colspan="1">
                  <ext-link xmlns:xlink="http://www.w3.org/1999/xlink" ext-link-type="gen" xlink:href="ON900120" xlink:type="simple">ON900120</ext-link>
                </td><td rowspan="1" colspan="1"/></tr><tr><td rowspan="1" colspan="1"><italic><tp:taxon-name><tp:taxon-name-part taxon-name-part-type="genus" reg="Euphrosinella">Euphrosinella</tp:taxon-name-part><tp:taxon-name-part taxon-name-part-type="species" reg="georgievae">georgievae</tp:taxon-name-part></tp:taxon-name></italic> sp. nov.</td><td rowspan="1" colspan="1">NHM_6087</td><td rowspan="1" colspan="1">eebfaecd-5ee2-49d6-be73-51eb91678487</td><td rowspan="1" colspan="1">ANEA 2022.666</td><td rowspan="1" colspan="1">0118302166</td><td rowspan="1" colspan="1"/><td rowspan="1" colspan="1">
                  <ext-link xmlns:xlink="http://www.w3.org/1999/xlink" ext-link-type="gen" xlink:href="ON900126" xlink:type="simple">ON900126</ext-link>
                </td><td rowspan="1" colspan="1"/></tr><tr><td rowspan="1" colspan="1"><italic><tp:taxon-name><tp:taxon-name-part taxon-name-part-type="genus" reg="Euphrosinella">Euphrosinella</tp:taxon-name-part><tp:taxon-name-part taxon-name-part-type="species" reg="georgievae">georgievae</tp:taxon-name-part></tp:taxon-name></italic> sp. nov.</td><td rowspan="1" colspan="1">NHM_5802</td><td rowspan="1" colspan="1">c0e408e3-91e7-408f-aaef-3be86507105a</td><td rowspan="1" colspan="1">ANEA 2022.667</td><td rowspan="1" colspan="1">0118302164</td><td rowspan="1" colspan="1"/><td rowspan="1" colspan="1">
                  <ext-link xmlns:xlink="http://www.w3.org/1999/xlink" ext-link-type="gen" xlink:href="ON900123" xlink:type="simple">ON900123</ext-link>
                </td><td rowspan="1" colspan="1"/></tr><tr><td rowspan="1" colspan="1"><italic><tp:taxon-name><tp:taxon-name-part taxon-name-part-type="genus" reg="Euphrosinella">Euphrosinella</tp:taxon-name-part><tp:taxon-name-part taxon-name-part-type="species" reg="georgievae">georgievae</tp:taxon-name-part></tp:taxon-name></italic> sp. nov.</td><td rowspan="1" colspan="1">NHM_5057</td><td rowspan="1" colspan="1">d92b1574-eccb-443c-a15d-b79357360b59</td><td rowspan="1" colspan="1">ANEA 2022.668</td><td rowspan="1" colspan="1">0118302179</td><td rowspan="1" colspan="1"/><td rowspan="1" colspan="1">
                  <ext-link xmlns:xlink="http://www.w3.org/1999/xlink" ext-link-type="gen" xlink:href="ON900122" xlink:type="simple">ON900122</ext-link>
                </td><td rowspan="1" colspan="1"/></tr><tr><td rowspan="1" colspan="1"><italic><tp:taxon-name><tp:taxon-name-part taxon-name-part-type="genus" reg="Euphrosinella">Euphrosinella</tp:taxon-name-part><tp:taxon-name-part taxon-name-part-type="species" reg="georgievae">georgievae</tp:taxon-name-part></tp:taxon-name></italic> sp. nov.</td><td rowspan="1" colspan="1">NHM_7235</td><td rowspan="1" colspan="1">55637dc0-f9b9-4586-9bfb-7a821c785279</td><td rowspan="1" colspan="1">ANEA 2022.669</td><td rowspan="1" colspan="1">0118302163</td><td rowspan="1" colspan="1"/><td rowspan="1" colspan="1">
                  <ext-link xmlns:xlink="http://www.w3.org/1999/xlink" ext-link-type="gen" xlink:href="ON900127" xlink:type="simple">ON900127</ext-link>
                </td><td rowspan="1" colspan="1"/></tr><tr><td rowspan="1" colspan="1"><italic><tp:taxon-name><tp:taxon-name-part taxon-name-part-type="genus" reg="Euphrosinella">Euphrosinella</tp:taxon-name-part><tp:taxon-name-part taxon-name-part-type="species" reg="georgievae">georgievae</tp:taxon-name-part></tp:taxon-name></italic> sp. nov.</td><td rowspan="1" colspan="1">NHM_2908</td><td rowspan="1" colspan="1">fba3fab7-ae4b-4415-a73c-a2ba6cd44601</td><td rowspan="1" colspan="1">ANEA 2022.670</td><td rowspan="1" colspan="1">0118302161</td><td rowspan="1" colspan="1"/><td rowspan="1" colspan="1">
                  <ext-link xmlns:xlink="http://www.w3.org/1999/xlink" ext-link-type="gen" xlink:href="ON900117" xlink:type="simple">ON900117</ext-link>
                </td><td rowspan="1" colspan="1"/></tr></tbody></table></table-wrap><fig id="F5" position="float" orientation="portrait"><object-id xmlns:xlink="http://www.w3.org/1999/xlink" content-type="doi" xlink:type="simple">10.3897/zookeys.1137.86150.figure5</object-id><object-id xmlns:xlink="http://www.w3.org/1999/xlink" content-type="arpha" xlink:type="simple">25DCDC47-D531-569D-9795-61BE92FCC93D</object-id><label>Figure 5.</label><caption><p>Majority-rule consensus trees from the Bayesian analyses with posterior probability values on nodes. Taxon names highlighted in blue are news species or new sequences for already known species. <bold>A</bold><tp:taxon-name><tp:taxon-name-part taxon-name-part-type="family">Amphinomidae</tp:taxon-name-part></tp:taxon-name> phylogenetic tree using a combined datasets for COI, 16S, and 18S with 26 terminal taxa of which <italic><tp:taxon-name><tp:taxon-name-part taxon-name-part-type="genus" reg="Euphrosine">Euphrosine</tp:taxon-name-part><tp:taxon-name-part taxon-name-part-type="species" reg="foliosa">foliosa</tp:taxon-name-part></tp:taxon-name></italic> (<tp:taxon-name><tp:taxon-name-part taxon-name-part-type="family">Euphrosinidae</tp:taxon-name-part></tp:taxon-name>) was used as a root <bold>B</bold><tp:taxon-name><tp:taxon-name-part taxon-name-part-type="family">Euphrosinidae</tp:taxon-name-part></tp:taxon-name> phylogenetic tree using a combined datasets for 16S and 18S with nine terminal taxa of which <italic><tp:taxon-name><tp:taxon-name-part taxon-name-part-type="genus" reg="Paramphinome">Paramphinome</tp:taxon-name-part><tp:taxon-name-part taxon-name-part-type="species" reg="jeffreysii">jeffreysii</tp:taxon-name-part></tp:taxon-name></italic> (<tp:taxon-name><tp:taxon-name-part taxon-name-part-type="family">Amphinomidae</tp:taxon-name-part></tp:taxon-name>) was used as a root.</p></caption><graphic xmlns:xlink="http://www.w3.org/1999/xlink" xlink:href="zookeys-1137-033_article-86150__-g005.jpg" position="float" orientation="portrait" xlink:type="simple" id="oo_786205.jpg"><uri content-type="original_file" xlink:type="simple">https://binary.pensoft.net/fig/786205</uri></graphic></fig><fig id="F1" position="float" orientation="portrait"><object-id xmlns:xlink="http://www.w3.org/1999/xlink" content-type="doi" xlink:type="simple">10.3897/zookeys.1137.86150.figure1</object-id><object-id xmlns:xlink="http://www.w3.org/1999/xlink" content-type="arpha" xlink:type="simple">259C1A13-9C25-582D-84E9-801B9067A98C</object-id><label>Figure 1.</label><caption><p>Map of <abbrev xmlns:xlink="http://www.w3.org/1999/xlink" xlink:title="Clarion-Clipperton Zone" id="ABBRID0E6BAE" xlink:type="simple">CCZ</abbrev> of exploration areas and areas of particular interest, with targeted areas where samples of this study were collected highlighted in colours (see legend for explanation).</p></caption><graphic xmlns:xlink="http://www.w3.org/1999/xlink" xlink:href="zookeys-1137-033_article-86150__-g001.jpg" position="float" orientation="portrait" xlink:type="simple" id="oo_786201.jpg"><uri content-type="original_file" xlink:type="simple">https://binary.pensoft.net/fig/786201</uri></graphic></fig></tp:treatment-sec><ref-list><ref id="B35"><mixed-citation xmlns:xlink="http://www.w3.org/1999/xlink" xlink:type="simple"><person-group><name name-style="western"><surname>Fauchald</surname><given-names>K</given-names></name></person-group> (<year>1977</year>) <article-title>The polychaete worms, definitions and keys to the orders, families and genera.</article-title><source>Natural History Museum of Los Angeles County: Los Angeles, CA (USA), Science Series</source><volume>28</volume>: <fpage>1</fpage>–<lpage>188</lpage></mixed-citation></ref><ref id="B64"><mixed-citation xmlns:xlink="http://www.w3.org/1999/xlink" xlink:type="simple"><person-group><name name-style="western"><surname>Kudenov</surname><given-names>JD</given-names></name></person-group> (<year>1993</year>) <article-title><tp:taxon-name><tp:taxon-name-part taxon-name-part-type="family">Amphinomidae</tp:taxon-name-part></tp:taxon-name> and <tp:taxon-name><tp:taxon-name-part taxon-name-part-type="family">Euphrosinidae</tp:taxon-name-part></tp:taxon-name> (<tp:taxon-name><tp:taxon-name-part taxon-name-part-type="phylum">Annelida</tp:taxon-name-part></tp:taxon-name>: <tp:taxon-name><tp:taxon-name-part taxon-name-part-type="class">Polychaeta</tp:taxon-name-part></tp:taxon-name>) principally from Antarctica, the Southern Ocean, and Subantarctic regions.</article-title><source>Antarctic Research Series, Biology of the Antarctic Seas XXII</source><volume>58</volume>: <fpage>93</fpage>–<lpage>150</lpage>. <ext-link xlink:type="simple" ext-link-type="doi" xlink:href="10.1029/AR058p0093">https://doi.org/10.1029/AR058p0093</ext-link></mixed-citation></ref><ref id="B3"><mixed-citation xmlns:xlink="http://www.w3.org/1999/xlink" xlink:type="simple"><person-group><name name-style="western"><surname>Barroso</surname><given-names>R</given-names></name><name name-style="western"><surname>Paiva</surname><given-names>PC</given-names></name></person-group> (<year>2008</year>) <article-title>A new deep-sea species of <italic><tp:taxon-name><tp:taxon-name-part taxon-name-part-type="genus">Paramphinome</tp:taxon-name-part></tp:taxon-name></italic> (<tp:taxon-name><tp:taxon-name-part taxon-name-part-type="class">Polychaeta</tp:taxon-name-part></tp:taxon-name>: <tp:taxon-name><tp:taxon-name-part taxon-name-part-type="family">Amphinomidae</tp:taxon-name-part></tp:taxon-name>) from southern Brazil.</article-title><source>Journal of the Marine Biological Association of the United Kingdom</source><volume>88</volume>(<issue>4</issue>): <fpage>743</fpage>–<lpage>746</lpage>. <ext-link xlink:type="simple" ext-link-type="doi" xlink:href="10.1017/S0025315408001549">https://doi.org/10.1017/S0025315408001549</ext-link></mixed-citation></ref><ref id="B14"><mixed-citation xmlns:xlink="http://www.w3.org/1999/xlink" xlink:type="simple"><person-group><name name-style="western"><surname>Böggemann</surname><given-names>M</given-names></name></person-group> (<year>2009</year>) <article-title>Polychaetes (<tp:taxon-name><tp:taxon-name-part taxon-name-part-type="phylum">Annelida</tp:taxon-name-part></tp:taxon-name>) of the abyssal SE Atlantic.</article-title><source>Organisms, Diversity &amp; Evolution</source><volume>9</volume>(<issue>4–5</issue>): <fpage>251</fpage>–<lpage>428</lpage>.</mixed-citation></ref><ref id="B47"><mixed-citation xmlns:xlink="http://www.w3.org/1999/xlink" xlink:type="simple"><person-group><name name-style="western"><surname>Gunton</surname><given-names>LM</given-names></name><name name-style="western"><surname>Neal</surname><given-names>L</given-names></name><name name-style="western"><surname>Gooday</surname><given-names>AJ</given-names></name><name name-style="western"><surname>Bett</surname><given-names>BJ</given-names></name><name name-style="western"><surname>Glover</surname><given-names>AG</given-names></name></person-group> (<year>2015</year>) <article-title>Benthic polychaete diversity patterns and community structure in the Whittard Canyon system and adjacent slope (NE Atlantic). Deep-sea Research.</article-title><source>Part I, Oceanographic Research Papers</source><volume>106</volume>: <fpage>42</fpage>–<lpage>54</lpage>. <ext-link xlink:type="simple" ext-link-type="doi" xlink:href="10.1016/j.dsr.2015.07.004">https://doi.org/10.1016/j.dsr.2015.07.004</ext-link></mixed-citation></ref></ref-list></tp:taxon-treatment>
