# Supplementary material for: ﻿Abyssal fauna of polymetallic nodule exploration areas, eastern Clarion-Clipperton Zone, central Pacific Ocean: Amphinomidae and Euphrosinidae (Annelida, Amphinomida)
Source: Zookeys. 2022 Dec 22;1137:33–74. doi: 10.3897/zookeys.1137.86150 (PMC9836652; doi:10.3897/zookeys.1137.86150)
Supplement: XML Treatment for Euphrosinella [file zookeys.1137.86150-treatment6.xml]

<!DOCTYPE tp:taxon-treatment
  PUBLIC "-//TaxonX//DTD Taxonomic Treatment Publishing DTD v0 20100105//EN" "tax-treatment-NSO.dtd">
<tp:taxon-treatment xmlns:tp="http://www.plazi.org/taxpub"><tp:treatment-meta><kwd-group><label>Taxon classification</label><kwd>
                <named-content content-type="kingdom">Animalia</named-content>
              </kwd><kwd>
                <named-content content-type="order">Amphinomida</named-content>
              </kwd><kwd>
                <named-content content-type="family">Amphinomidae</named-content>
              </kwd></kwd-group><mixed-citation publication-type="journal"><person-group><name><surname>Neal</surname><given-names>Lenka</given-names></name><name><surname>Wiklund</surname><given-names>Helena</given-names></name><name><surname>Gunton</surname><given-names>Laetitia M.</given-names></name><name><surname>Rabone</surname><given-names>Muriel</given-names></name><name><surname>Bribiesca-Contreras</surname><given-names>Guadalupe</given-names></name><name><surname>Dahlgren</surname><given-names>Thomas G.</given-names></name><name><surname>Glover</surname><given-names>Adrian G.</given-names></name></person-group><article-title>﻿Abyssal fauna of polymetallic nodule exploration areas, eastern Clarion-Clipperton Zone, central Pacific Ocean: <tp:taxon-name><tp:taxon-name-part taxon-name-part-type="family">Amphinomidae</tp:taxon-name-part></tp:taxon-name> and <tp:taxon-name><tp:taxon-name-part taxon-name-part-type="family">Euphrosinidae</tp:taxon-name-part></tp:taxon-name> (<tp:taxon-name><tp:taxon-name-part taxon-name-part-type="phylum">Annelida</tp:taxon-name-part></tp:taxon-name>, <tp:taxon-name><tp:taxon-name-part taxon-name-part-type="order">Amphinomida</tp:taxon-name-part></tp:taxon-name>)</article-title><source>Zookeys</source><day>22</day><month>12</month><year>2022</year><volume>1137</volume><fpage>33</fpage><lpage>74</lpage><pub-id pub-id-type="doi">10.3897/zookeys.1137.86150</pub-id></mixed-citation></tp:treatment-meta><tp:nomenclature><label>﻿</label><tp:taxon-name>
              <object-id xmlns:xlink="http://www.w3.org/1999/xlink" content-type="arpha" xlink:type="simple">55DC13A5-1D62-5AA0-8ABB-C1094124B7F1</object-id>
              <tp:taxon-name-part taxon-name-part-type="genus" reg="Euphrosinella">Euphrosinella</tp:taxon-name-part>
            </tp:taxon-name><tp:taxon-authority>Detinova, 1985</tp:taxon-authority></tp:nomenclature><tp:treatment-sec sec-type="type species" id="SECID0E5HBI"><title>Type species.</title><p><italic><tp:taxon-name><tp:taxon-name-part taxon-name-part-type="genus" reg="Euphrosine">Euphrosine</tp:taxon-name-part><tp:taxon-name-part taxon-name-part-type="species" reg="cirratoformis">cirratoformis</tp:taxon-name-part></tp:taxon-name></italic> Averincev, 1972.</p></tp:treatment-sec><tp:treatment-sec sec-type="diagnosis" id="SECID0EPIBI"><title>Diagnosis</title><p>(modified from <xref ref-type="bibr" rid="B64">Kudenov (1993)</xref>). Prostomium with five appendages, including median antenna, two lateral antennae and two palps. Eyes present or absent. Caruncle free from the body wall for most of its length. Ringent chaetae absent.</p></tp:treatment-sec><tp:treatment-sec sec-type="remarks" id="SECID0EZIBI"><title>Remarks.</title><p>Genus <italic><tp:taxon-name><tp:taxon-name-part taxon-name-part-type="genus" reg="Euphrosinella">Euphrosinella</tp:taxon-name-part></tp:taxon-name></italic> was established by <xref ref-type="bibr" rid="B29">Detinova (1985)</xref> to accommodate species originally described by <xref ref-type="bibr" rid="B2">Averincev (1972)</xref> as <italic><tp:taxon-name><tp:taxon-name-part taxon-name-part-type="genus" reg="Euphrosine">Euphrosine</tp:taxon-name-part><tp:taxon-name-part taxon-name-part-type="species" reg="cirratoformis">cirratoformis</tp:taxon-name-part></tp:taxon-name></italic>. She distinguished <tp:taxon-name><tp:taxon-name-part taxon-name-part-type="genus" reg="Euphrosinella">Euphrosinella</tp:taxon-name-part></tp:taxon-name> from <tp:taxon-name><tp:taxon-name-part taxon-name-part-type="genus" reg="Euphrosine">Euphrosine</tp:taxon-name-part></tp:taxon-name> mainly on the bases of the presence of five (instead of three) prostomial appendages. Characters such as the extent of fusion of caruncle to body wall and the absence of ringent chaetae were also suggested by <xref ref-type="bibr" rid="B29">Detinova (1985)</xref> but questioned by <xref ref-type="bibr" rid="B64">Kudenov (1993)</xref>. The genus currently contains only two valid species, both from the deep waters and/or Antarctic habitats. <italic><tp:taxon-name><tp:taxon-name-part taxon-name-part-type="genus" reg="Euphrosinella">Euphrosinella</tp:taxon-name-part><tp:taxon-name-part taxon-name-part-type="species" reg="cirratoformis">cirratoformis</tp:taxon-name-part></tp:taxon-name></italic> is widely distributed in the Antarctic waters and was considered circumpolar (<xref ref-type="bibr" rid="B64">Kudenov 1993</xref>), although recent molecular data suggest the presence of at least two distinct species (<xref ref-type="bibr" rid="B20">Brasier et al. 2016</xref>). The second species, <italic><tp:taxon-name><tp:taxon-name-part taxon-name-part-type="genus" reg="Euphrosinella">Euphrosinella</tp:taxon-name-part><tp:taxon-name-part taxon-name-part-type="species" reg="paucibranchiata">paucibranchiata</tp:taxon-name-part></tp:taxon-name></italic> (<xref ref-type="bibr" rid="B50">Hartman 1960</xref>) has been described from deep waters off California (Santa Cruz Basin, 1737 m depth) and has not been widely reported since.</p></tp:treatment-sec><ref-list><ref id="B64"><mixed-citation xmlns:xlink="http://www.w3.org/1999/xlink" xlink:type="simple"><person-group><name name-style="western"><surname>Kudenov</surname><given-names>JD</given-names></name></person-group> (<year>1993</year>) <article-title><tp:taxon-name><tp:taxon-name-part taxon-name-part-type="family">Amphinomidae</tp:taxon-name-part></tp:taxon-name> and <tp:taxon-name><tp:taxon-name-part taxon-name-part-type="family">Euphrosinidae</tp:taxon-name-part></tp:taxon-name> (<tp:taxon-name><tp:taxon-name-part taxon-name-part-type="phylum">Annelida</tp:taxon-name-part></tp:taxon-name>: <tp:taxon-name><tp:taxon-name-part taxon-name-part-type="class">Polychaeta</tp:taxon-name-part></tp:taxon-name>) principally from Antarctica, the Southern Ocean, and Subantarctic regions.</article-title><source>Antarctic Research Series, Biology of the Antarctic Seas XXII</source><volume>58</volume>: <fpage>93</fpage>–<lpage>150</lpage>. <ext-link xlink:type="simple" ext-link-type="doi" xlink:href="10.1029/AR058p0093">https://doi.org/10.1029/AR058p0093</ext-link></mixed-citation></ref><ref id="B29"><mixed-citation xmlns:xlink="http://www.w3.org/1999/xlink" xlink:type="simple"><person-group><name name-style="western"><surname>Detinova</surname><given-names>NN</given-names></name></person-group> (<year>1985</year>) <article-title>Polychaetous worms from the Reykjanes Ridge (the North AtlantiC). Bottom Fauna from Mid-Ocean Rises in the North Atlantic. Trudy Instituta okeanologii im. P.P.</article-title><source>Shirshova</source><volume>120</volume>: <fpage>96</fpage>–<lpage>136</lpage>.</mixed-citation></ref><ref id="B2"><mixed-citation xmlns:xlink="http://www.w3.org/1999/xlink" xlink:type="simple"><person-group><name name-style="western"><surname>Averincev</surname><given-names>VG</given-names></name></person-group> (<year>1972</year>) <article-title>Benthic polychaetes <tp:taxon-name><tp:taxon-name-part taxon-name-part-type="class">Errantia</tp:taxon-name-part></tp:taxon-name> from the Antarctic and Subantarctic collected by the Soviet Antarctic Expedition]. Issledovaniya fauny morei.</article-title><source>Zoologicheskii Institut Akademii Nauk USSR</source><volume>11</volume>(<issue>19</issue>): <fpage>88</fpage>–<lpage>292</lpage>. [Biological Results of the Soviet Antarctic Expeditions, 5]</mixed-citation></ref><ref id="B20"><mixed-citation xmlns:xlink="http://www.w3.org/1999/xlink" xlink:type="simple"><person-group><name name-style="western"><surname>Brasier</surname><given-names>MJ</given-names></name><name name-style="western"><surname>Wiklund</surname><given-names>H</given-names></name><name name-style="western"><surname>Neal</surname><given-names>L</given-names></name><name name-style="western"><surname>Jeffreys</surname><given-names>R</given-names></name><name name-style="western"><surname>Linse</surname><given-names>K</given-names></name><name name-style="western"><surname>Ruhl</surname><given-names>H</given-names></name><name name-style="western"><surname>Glover</surname><given-names>AG</given-names></name></person-group> (<year>2016</year>) <article-title>DNA barcoding uncovers cryptic diversity in 50% of deep-sea Antarctic polychaetes.</article-title><source>Royal Society Open Science</source><volume>3</volume>(<issue>11</issue>): <fpage>160432</fpage>. <ext-link xlink:type="simple" ext-link-type="doi" xlink:href="10.1098/rsos.160432">https://doi.org/10.1098/rsos.160432</ext-link></mixed-citation></ref><ref id="B50"><mixed-citation xmlns:xlink="http://www.w3.org/1999/xlink" xlink:type="simple"><person-group><name name-style="western"><surname>Hartman</surname><given-names>O</given-names></name></person-group> (<year>1960</year>) <article-title>Systematic account of some marine invertebrate animals from the deep basins off southern California.</article-title><source>Allan Hancock Pacific Expeditions</source><volume>22</volume>(<issue>2</issue>): <fpage>69</fpage>–<lpage>216</lpage>. [plates 1–19]</mixed-citation></ref></ref-list></tp:taxon-treatment>
