# Supplementary material for: ﻿Abyssal fauna of polymetallic nodule exploration areas, eastern Clarion-Clipperton Zone, central Pacific Ocean: Amphinomidae and Euphrosinidae (Annelida, Amphinomida)
Source: Zookeys. 2022 Dec 22;1137:33–74. doi: 10.3897/zookeys.1137.86150 (PMC9836652; doi:10.3897/zookeys.1137.86150)
Supplement: XML Treatment for Euphrosinella georgievae [file zookeys.1137.86150-treatment7.xml]

<!DOCTYPE tp:taxon-treatment
  PUBLIC "-//TaxonX//DTD Taxonomic Treatment Publishing DTD v0 20100105//EN" "tax-treatment-NSO.dtd">
<tp:taxon-treatment xmlns:tp="http://www.plazi.org/taxpub"><tp:treatment-meta><kwd-group><label>Taxon classification</label><kwd>
                <named-content content-type="kingdom">Animalia</named-content>
              </kwd><kwd>
                <named-content content-type="order">Amphinomida</named-content>
              </kwd><kwd>
                <named-content content-type="family">Amphinomidae</named-content>
              </kwd></kwd-group><mixed-citation publication-type="journal"><person-group><name><surname>Neal</surname><given-names>Lenka</given-names></name><name><surname>Wiklund</surname><given-names>Helena</given-names></name><name><surname>Gunton</surname><given-names>Laetitia M.</given-names></name><name><surname>Rabone</surname><given-names>Muriel</given-names></name><name><surname>Bribiesca-Contreras</surname><given-names>Guadalupe</given-names></name><name><surname>Dahlgren</surname><given-names>Thomas G.</given-names></name><name><surname>Glover</surname><given-names>Adrian G.</given-names></name></person-group><article-title>﻿Abyssal fauna of polymetallic nodule exploration areas, eastern Clarion-Clipperton Zone, central Pacific Ocean: <tp:taxon-name><tp:taxon-name-part taxon-name-part-type="family">Amphinomidae</tp:taxon-name-part></tp:taxon-name> and <tp:taxon-name><tp:taxon-name-part taxon-name-part-type="family">Euphrosinidae</tp:taxon-name-part></tp:taxon-name> (<tp:taxon-name><tp:taxon-name-part taxon-name-part-type="phylum">Annelida</tp:taxon-name-part></tp:taxon-name>, <tp:taxon-name><tp:taxon-name-part taxon-name-part-type="order">Amphinomida</tp:taxon-name-part></tp:taxon-name>)</article-title><source>Zookeys</source><day>22</day><month>12</month><year>2022</year><volume>1137</volume><fpage>33</fpage><lpage>74</lpage><pub-id pub-id-type="doi">10.3897/zookeys.1137.86150</pub-id></mixed-citation></tp:treatment-meta><tp:nomenclature><label>﻿</label><tp:taxon-name>
              <object-id xmlns:xlink="http://www.w3.org/1999/xlink" content-type="arpha" xlink:type="simple">1123F843-F2AF-5AF9-8BF8-B16606C2A8A6</object-id>
              <tp:taxon-name-part taxon-name-part-type="genus" reg="Euphrosinella">Euphrosinella</tp:taxon-name-part>
              <tp:taxon-name-part taxon-name-part-type="species" reg="georgievae">georgievae</tp:taxon-name-part>
              <object-id xmlns:xlink="http://www.w3.org/1999/xlink" content-type="zoobank" xlink:type="simple">https://zoobank.org/EE13C699-0E67-4060-893C-0AB0BB5E0045</object-id>
            </tp:taxon-name><tp:taxon-status xmlns:xlink="http://www.w3.org/1999/xlink" xlink:type="simple">sp. nov.</tp:taxon-status><xref ref-type="fig" rid="F13">Figs 13A–G</xref><xref ref-type="fig" rid="F14">, 14A–F</xref><xref ref-type="fig" rid="F15">, 15A</xref><xref ref-type="fig" rid="F16">, 16A–G</xref></tp:nomenclature><tp:treatment-sec sec-type="material" id="SECID0EINBI"><title>Material examined.</title><p>NHM_0587, <named-content xmlns:xlink="http://www.w3.org/1999/xlink" content-type="dwc:institutional_code" xlink:title="Natural History Museum, London" xlink:href="http://grbio.org/institution/natural-history-museum-london" xlink:type="simple">NHMUK</named-content> ANEA 2022.658, coll. 17/02/2015, <abbrev xmlns:xlink="http://www.w3.org/1999/xlink" xlink:title="Brenke epibenthic sledge" id="ABBRID0ESNBI" xlink:type="simple">EBS</abbrev>, <named-content xmlns:xlink="http://www.w3.org/1999/xlink" content-type="dwc:verbatimCoordinates" xlink:type="simple"><named-content content-type="geo-json" specific-use="{&#34;type&#34;:&#34;Point&#34;,&#34;coordinates&#34;:[-116.548670,12.386240]}" id="NCID0EZNBI" xlink:type="simple">12.38624, -116.54867</named-content></named-content>, 4202 m, UK-1, <ext-link xmlns:xlink="http://www.w3.org/1999/xlink" xlink:type="simple" ext-link-type="uri" xlink:href="http://data.nhm.ac.uk/object/b7a0bf33-0dc4-4f61-90de-35865647a99f">http://data.nhm.ac.uk/object/b7a0bf33-0dc4-4f61-90de-35865647a99f</ext-link>; NHM_0777, <named-content xmlns:xlink="http://www.w3.org/1999/xlink" content-type="dwc:institutional_code" xlink:title="Natural History Museum, London" xlink:href="http://grbio.org/institution/natural-history-museum-london" xlink:type="simple">NHMUK</named-content> ANEA 2022.659, coll. 20/02/2015, <abbrev xmlns:xlink="http://www.w3.org/1999/xlink" xlink:title="Brenke epibenthic sledge" id="ABBRID0EHOBI" xlink:type="simple">EBS</abbrev>, <named-content xmlns:xlink="http://www.w3.org/1999/xlink" content-type="dwc:verbatimCoordinates" xlink:type="simple"><named-content content-type="geo-json" specific-use="{&#34;type&#34;:&#34;Point&#34;,&#34;coordinates&#34;:[-116.548670,12.386240]}" id="NCID0EOOBI" xlink:type="simple">12.38624, -116.54867</named-content></named-content>, 4202 m, UK-1, <ext-link xmlns:xlink="http://www.w3.org/1999/xlink" xlink:type="simple" ext-link-type="uri" xlink:href="http://data.nhm.ac.uk/object/a8f0e776-d7b6-4ec6-a549-78f40f17d89b">http://data.nhm.ac.uk/object/a8f0e776-d7b6-4ec6-a549-78f40f17d89b</ext-link>; NHM_1737B, <named-content xmlns:xlink="http://www.w3.org/1999/xlink" content-type="dwc:institutional_code" xlink:title="Natural History Museum, London" xlink:href="http://grbio.org/institution/natural-history-museum-london" xlink:type="simple">NHMUK</named-content> ANEA 2022.660, coll. 11/03/2015, <abbrev xmlns:xlink="http://www.w3.org/1999/xlink" xlink:title="Brenke epibenthic sledge" id="ABBRID0E3OBI" xlink:type="simple">EBS</abbrev>, <named-content xmlns:xlink="http://www.w3.org/1999/xlink" content-type="dwc:verbatimCoordinates" xlink:type="simple"><named-content content-type="geo-json" specific-use="{&#34;type&#34;:&#34;Point&#34;,&#34;coordinates&#34;:[-117.192830,12.173830]}" id="NCID0EDPBI" xlink:type="simple">12.17383, -117.19283</named-content></named-content>, 4045 m, <abbrev xmlns:xlink="http://www.w3.org/1999/xlink" xlink:title="Ocean Mineral Singapore" id="ABBRID0EIPBI" xlink:type="simple">OMS</abbrev>, <ext-link xmlns:xlink="http://www.w3.org/1999/xlink" xlink:type="simple" ext-link-type="uri" xlink:href="http://data.nhm.ac.uk/object/2784df45-eec0-4151-b12d-11d955985faa">http://data.nhm.ac.uk/object/2784df45-eec0-4151-b12d-11d955985faa</ext-link>; NHM_0910, <named-content xmlns:xlink="http://www.w3.org/1999/xlink" content-type="dwc:institutional_code" xlink:title="Natural History Museum, London" xlink:href="http://grbio.org/institution/natural-history-museum-london" xlink:type="simple">NHMUK</named-content> ANEA 2022.661, coll. 23/02/2015, <abbrev xmlns:xlink="http://www.w3.org/1999/xlink" xlink:title="Brenke epibenthic sledge" id="ABBRID0EVPBI" xlink:type="simple">EBS</abbrev>, <named-content xmlns:xlink="http://www.w3.org/1999/xlink" content-type="dwc:verbatimCoordinates" xlink:type="simple"><named-content content-type="geo-json" specific-use="{&#34;type&#34;:&#34;Point&#34;,&#34;coordinates&#34;:[-116.610500,12.571330]}" id="NCID0E3PBI" xlink:type="simple">12.57133, -116.6105</named-content></named-content>, 4198 m, UK-1, <ext-link xmlns:xlink="http://www.w3.org/1999/xlink" xlink:type="simple" ext-link-type="uri" xlink:href="http://data.nhm.ac.uk/object/05dfb32c-fc3a-4028-bf09-3eb840175661">http://data.nhm.ac.uk/object/05dfb32c-fc3a-4028-bf09-3eb840175661</ext-link>; NHM_1134 (paratype), <named-content xmlns:xlink="http://www.w3.org/1999/xlink" content-type="dwc:institutional_code" xlink:title="Natural History Museum, London" xlink:href="http://grbio.org/institution/natural-history-museum-london" xlink:type="simple">NHMUK</named-content> ANEA 2022.662, coll. 26/02/2015, <abbrev xmlns:xlink="http://www.w3.org/1999/xlink" xlink:title="Brenke epibenthic sledge" id="ABBRID0EKQBI" xlink:type="simple">EBS</abbrev>, <named-content xmlns:xlink="http://www.w3.org/1999/xlink" content-type="dwc:verbatimCoordinates" xlink:type="simple"><named-content content-type="geo-json" specific-use="{&#34;type&#34;:&#34;Point&#34;,&#34;coordinates&#34;:[-117.164500,12.115500]}" id="NCID0ERQBI" xlink:type="simple">12.1155, -117.1645</named-content></named-content>, 4100 m, <abbrev xmlns:xlink="http://www.w3.org/1999/xlink" xlink:title="Ocean Mineral Singapore" id="ABBRID0EWQBI" xlink:type="simple">OMS</abbrev>, <ext-link xmlns:xlink="http://www.w3.org/1999/xlink" xlink:type="simple" ext-link-type="uri" xlink:href="http://data.nhm.ac.uk/object/00590d2b-f952-4c69-8bc2-ac2a408da17a">http://data.nhm.ac.uk/object/00590d2b-f952-4c69-8bc2-ac2a408da17a</ext-link>; NHM_1514, <named-content xmlns:xlink="http://www.w3.org/1999/xlink" content-type="dwc:institutional_code" xlink:title="Natural History Museum, London" xlink:href="http://grbio.org/institution/natural-history-museum-london" xlink:type="simple">NHMUK</named-content> ANEA 2022.663, coll. 05/03/2015, <abbrev xmlns:xlink="http://www.w3.org/1999/xlink" xlink:title="Brenke epibenthic sledge" id="ABBRID0EDRBI" xlink:type="simple">EBS</abbrev>, <named-content xmlns:xlink="http://www.w3.org/1999/xlink" content-type="dwc:verbatimCoordinates" xlink:type="simple"><named-content content-type="geo-json" specific-use="{&#34;type&#34;:&#34;Point&#34;,&#34;coordinates&#34;:[-116.491333,12.513167]}" id="NCID0EKRBI" xlink:type="simple">12.51316667, -116.491333</named-content></named-content>, 4252 m, UK-1, <ext-link xmlns:xlink="http://www.w3.org/1999/xlink" xlink:type="simple" ext-link-type="uri" xlink:href="http://data.nhm.ac.uk/object/96cb7b69-c0ea-4559-9b57-3abe6af4a4c7">http://data.nhm.ac.uk/object/96cb7b69-c0ea-4559-9b57-3abe6af4a4c7</ext-link>; NHM_2391 (holotype), <named-content xmlns:xlink="http://www.w3.org/1999/xlink" content-type="dwc:institutional_code" xlink:title="Natural History Museum, London" xlink:href="http://grbio.org/institution/natural-history-museum-london" xlink:type="simple">NHMUK</named-content> ANEA 2022.664, coll. 20/02/2015, <abbrev xmlns:xlink="http://www.w3.org/1999/xlink" xlink:title="Brenke epibenthic sledge" id="ABBRID0EYRBI" xlink:type="simple">EBS</abbrev>, <named-content xmlns:xlink="http://www.w3.org/1999/xlink" content-type="dwc:verbatimCoordinates" xlink:type="simple"><named-content content-type="geo-json" specific-use="{&#34;type&#34;:&#34;Point&#34;,&#34;coordinates&#34;:[-116.604170,12.537170]}" id="NCID0E6RBI" xlink:type="simple">12.53717, -116.60417</named-content></named-content>, 4425 m, UK-1, <ext-link xmlns:xlink="http://www.w3.org/1999/xlink" xlink:type="simple" ext-link-type="uri" xlink:href="http://data.nhm.ac.uk/object/1ce8325f-74de-47de-a776-2dc50b8d69ae">http://data.nhm.ac.uk/object/1ce8325f-74de-47de-a776-2dc50b8d69ae</ext-link>; NHM_4975, <named-content xmlns:xlink="http://www.w3.org/1999/xlink" content-type="dwc:institutional_code" xlink:title="Natural History Museum, London" xlink:href="http://grbio.org/institution/natural-history-museum-london" xlink:type="simple">NHMUK</named-content> ANEA 2022.665, coll. 28/10/2020, box core, <named-content xmlns:xlink="http://www.w3.org/1999/xlink" content-type="dwc:verbatimCoordinates" xlink:type="simple"><named-content content-type="geo-json" specific-use="{&#34;type&#34;:&#34;Point&#34;,&#34;coordinates&#34;:[-116.258737,11.013923]}" id="NCID0EQSBI" xlink:type="simple">11.013923, -116.258737</named-content></named-content>, 4234 m, <abbrev xmlns:xlink="http://www.w3.org/1999/xlink" xlink:title="Nauru Ocean Resources Inc" id="ABBRID0EVSBI" xlink:type="simple">NORI</abbrev>-D, <ext-link xmlns:xlink="http://www.w3.org/1999/xlink" xlink:type="simple" ext-link-type="uri" xlink:href="http://data.nhm.ac.uk/object/677b7d67-d9cc-4ebd-8d79-cf5da5dc40da">http://data.nhm.ac.uk/object/677b7d67-d9cc-4ebd-8d79-cf5da5dc40da</ext-link>; NHM_6087, <named-content xmlns:xlink="http://www.w3.org/1999/xlink" content-type="dwc:institutional_code" xlink:title="Natural History Museum, London" xlink:href="http://grbio.org/institution/natural-history-museum-london" xlink:type="simple">NHMUK</named-content> ANEA 2022.666, coll. 14/11/2020, box core, <named-content xmlns:xlink="http://www.w3.org/1999/xlink" content-type="dwc:verbatimCoordinates" xlink:type="simple"><named-content content-type="geo-json" specific-use="{&#34;type&#34;:&#34;Point&#34;,&#34;coordinates&#34;:[-117.226887,10.647709]}" id="NCID0EFTBI" xlink:type="simple">10.647709, -117.226887</named-content></named-content>, 4183 m, <abbrev xmlns:xlink="http://www.w3.org/1999/xlink" xlink:title="Nauru Ocean Resources Inc" id="ABBRID0EKTBI" xlink:type="simple">NORI</abbrev>-D, <ext-link xmlns:xlink="http://www.w3.org/1999/xlink" xlink:type="simple" ext-link-type="uri" xlink:href="http://data.nhm.ac.uk/object/eebfaecd-5ee2-49d6-be73-51eb91678487">http://data.nhm.ac.uk/object/eebfaecd-5ee2-49d6-be73-51eb91678487</ext-link>; NHM_5802, <named-content xmlns:xlink="http://www.w3.org/1999/xlink" content-type="dwc:institutional_code" xlink:title="Natural History Museum, London" xlink:href="http://grbio.org/institution/natural-history-museum-london" xlink:type="simple">NHMUK</named-content> ANEA 2022.667, coll. 11/10/2020, box core, <named-content xmlns:xlink="http://www.w3.org/1999/xlink" content-type="dwc:verbatimCoordinates" xlink:type="simple"><named-content content-type="geo-json" specific-use="{&#34;type&#34;:&#34;Point&#34;,&#34;coordinates&#34;:[-117.384872,10.475094]}" id="NCID0E1TBI" xlink:type="simple">10.475094, -117.384872</named-content></named-content>, 4306 m, <abbrev xmlns:xlink="http://www.w3.org/1999/xlink" xlink:title="Nauru Ocean Resources Inc" id="ABBRID0E6TBI" xlink:type="simple">NORI</abbrev>-D, <ext-link xmlns:xlink="http://www.w3.org/1999/xlink" xlink:type="simple" ext-link-type="uri" xlink:href="http://data.nhm.ac.uk/object/c0e408e3-91e7-408f-aaef-3be86507105a">http://data.nhm.ac.uk/object/c0e408e3-91e7-408f-aaef-3be86507105a</ext-link>; NHM_5057, <named-content xmlns:xlink="http://www.w3.org/1999/xlink" content-type="dwc:institutional_code" xlink:title="Natural History Museum, London" xlink:href="http://grbio.org/institution/natural-history-museum-london" xlink:type="simple">NHMUK</named-content> ANEA 2022.668, coll. 30/10/2020, box core, <named-content xmlns:xlink="http://www.w3.org/1999/xlink" content-type="dwc:verbatimCoordinates" xlink:type="simple"><named-content content-type="geo-json" specific-use="{&#34;type&#34;:&#34;Point&#34;,&#34;coordinates&#34;:[-116.263510,10.929036]}" id="NCID0EPUBI" xlink:type="simple">10.929036, -116.26351</named-content></named-content>, 4262 m, <abbrev xmlns:xlink="http://www.w3.org/1999/xlink" xlink:title="Nauru Ocean Resources Inc" id="ABBRID0EUUBI" xlink:type="simple">NORI</abbrev>-D, <ext-link xmlns:xlink="http://www.w3.org/1999/xlink" xlink:type="simple" ext-link-type="uri" xlink:href="http://data.nhm.ac.uk/object/d92b1574-eccb-443c-a15d-b79357360b59">http://data.nhm.ac.uk/object/d92b1574-eccb-443c-a15d-b79357360b59</ext-link>; NHM_7235, <named-content xmlns:xlink="http://www.w3.org/1999/xlink" content-type="dwc:institutional_code" xlink:title="Natural History Museum, London" xlink:href="http://grbio.org/institution/natural-history-museum-london" xlink:type="simple">NHMUK</named-content> ANEA 2022.669, coll. 14/05/2021, box core, <named-content xmlns:xlink="http://www.w3.org/1999/xlink" content-type="dwc:verbatimCoordinates" xlink:type="simple"><named-content content-type="geo-json" specific-use="{&#34;type&#34;:&#34;Point&#34;,&#34;coordinates&#34;:[-117.155800,10.377300]}" id="NCID0EEVBI" xlink:type="simple">10.3773, -117.1558</named-content></named-content>, 4302 m, <abbrev xmlns:xlink="http://www.w3.org/1999/xlink" xlink:title="Nauru Ocean Resources Inc" id="ABBRID0EJVBI" xlink:type="simple">NORI</abbrev>-D, <ext-link xmlns:xlink="http://www.w3.org/1999/xlink" xlink:type="simple" ext-link-type="uri" xlink:href="http://data.nhm.ac.uk/object/55637dc0-f9b9-4586-9bfb-7a821c785279">http://data.nhm.ac.uk/object/55637dc0-f9b9-4586-9bfb-7a821c785279</ext-link>; NHM_2908, <named-content xmlns:xlink="http://www.w3.org/1999/xlink" content-type="dwc:institutional_code" xlink:title="Natural History Museum, London" xlink:href="http://grbio.org/institution/natural-history-museum-london" xlink:type="simple">NHMUK</named-content> ANEA 2022.670, coll. 20/02/2015, <abbrev xmlns:xlink="http://www.w3.org/1999/xlink" xlink:title="Brenke epibenthic sledge" id="ABBRID0EWVBI" xlink:type="simple">EBS</abbrev>, <named-content xmlns:xlink="http://www.w3.org/1999/xlink" content-type="dwc:verbatimCoordinates" xlink:type="simple"><named-content content-type="geo-json" specific-use="{&#34;type&#34;:&#34;Point&#34;,&#34;coordinates&#34;:[-116.604170,12.537170]}" id="NCID0E4VBI" xlink:type="simple">12.53717, -116.60417</named-content></named-content>, 4425 m, UK-1, <ext-link xmlns:xlink="http://www.w3.org/1999/xlink" xlink:type="simple" ext-link-type="uri" xlink:href="http://data.nhm.ac.uk/object/fba3fab7-ae4b-4415-a73c-a2ba6cd44601">http://data.nhm.ac.uk/object/fba3fab7-ae4b-4415-a73c-a2ba6cd44601</ext-link>.</p></tp:treatment-sec><tp:treatment-sec sec-type="diagnosis" id="SECID0EHWBI"><title>Diagnosis.</title><p><bold><italic>Holotype</italic></bold> (<named-content xmlns:xlink="http://www.w3.org/1999/xlink" content-type="dwc:institutional_code" xlink:title="Natural History Museum, London" xlink:href="http://grbio.org/institution/natural-history-museum-london" xlink:type="simple">NHMUK</named-content> ANEA.2022.664) complete (except for tissue sampled for DNA), 4.2 mm long and 1.1 mm wide without chaetae for 15 chaetigers (Fig. <xref ref-type="fig" rid="F13">13A</xref>). <bold><italic>Paratype</italic></bold> (<named-content xmlns:xlink="http://www.w3.org/1999/xlink" content-type="dwc:institutional_code" xlink:title="Natural History Museum, London" xlink:href="http://grbio.org/institution/natural-history-museum-london" xlink:type="simple">NHMUK</named-content> ANEA.2022.662) complete (except for tissue sampled for DNA), with 13 chaetigers (Fig. <xref ref-type="fig" rid="F14">14A</xref>). Body short, oval, flattened, pale yellow in alcohol (Figs <xref ref-type="fig" rid="F13">13A</xref>, <xref ref-type="fig" rid="F14">14A</xref>). Prostomium longer than wide, with five prostomial appendages (Fig. <xref ref-type="fig" rid="F15">15A</xref>). Pair of short slender palps (Figs <xref ref-type="fig" rid="F13">13C</xref>, <xref ref-type="fig" rid="F14">14C, D</xref>); pair of slender lateral antenna (Figs <xref ref-type="fig" rid="F13">13C</xref>, <xref ref-type="fig" rid="F14">14C, D</xref>); median antenna of caruncle with long thick ceratophore and slender cirrus only slightly longer than caruncle (Fig. <xref ref-type="fig" rid="F13">13C</xref>). Caruncle as oval lobe reaching to anterior margin of chaetiger 4, mostly free of body wall, with median keel and two pairs of lateral ridges, with median keel slightly thicker than the lateral ones (Fig. <xref ref-type="fig" rid="F13">13C, D</xref>). Eyes not observed.</p><fig id="F13" position="float" orientation="portrait"><object-id xmlns:xlink="http://www.w3.org/1999/xlink" content-type="doi" xlink:type="simple">10.3897/zookeys.1137.86150.figure13</object-id><object-id xmlns:xlink="http://www.w3.org/1999/xlink" content-type="arpha" xlink:type="simple">A39CBEF0-21BD-5453-A3EE-9B2F9C34E9EB</object-id><label>Figure 13.</label><caption><p><italic><tp:taxon-name><tp:taxon-name-part taxon-name-part-type="genus" reg="Euphrosinella">Euphrosinella</tp:taxon-name-part><tp:taxon-name-part taxon-name-part-type="species" reg="georgievae">georgievae</tp:taxon-name-part></tp:taxon-name></italic> sp. nov. (holotype, <named-content xmlns:xlink="http://www.w3.org/1999/xlink" content-type="dwc:institutional_code" xlink:title="Natural History Museum, London" xlink:href="http://grbio.org/institution/natural-history-museum-london" xlink:type="simple">NHMUK</named-content> ANEA 2022.664) <bold>A</bold> preserved specimen in lateral views <bold>B</bold> specimen stained with Shirlastain in lateral view <bold>C, D</bold> detail of anterior end and prostomium with palps (P), lateral antennae (La), median antenna (Ma), caruncle (Car) and first chaetiger – dorsal cirrus (Dc), lateral cirrus (Lc) and ventral cirrus (Vc) marked by arrows <bold>E, F</bold> midbody chaetigers in dorsal view with branchiae (Br), dorsal (Dc) and lateral cirri (Lc) marked by arrows <bold>G</bold> pygidium in distal view. Scale bars: 1 mm. Abbreviations: Ma – median antenna, La – lateral antennae, P – palps, Vc – ventral cirrus, Lc – lateral cirrus, Dc – dorsal cirrus, Car – caruncle, Br – branchiae.</p></caption><graphic xmlns:xlink="http://www.w3.org/1999/xlink" xlink:href="zookeys-1137-033_article-86150__-g013.jpg" position="float" orientation="portrait" xlink:type="simple" id="oo_786213.jpg"><uri content-type="original_file" xlink:type="simple">https://binary.pensoft.net/fig/786213</uri></graphic></fig><fig id="F14" position="float" orientation="portrait"><object-id xmlns:xlink="http://www.w3.org/1999/xlink" content-type="doi" xlink:type="simple">10.3897/zookeys.1137.86150.figure14</object-id><object-id xmlns:xlink="http://www.w3.org/1999/xlink" content-type="arpha" xlink:type="simple">4E8DAFB3-C63B-5936-8D74-A2F70ADABA0D</object-id><label>Figure 14.</label><caption><p><italic><tp:taxon-name><tp:taxon-name-part taxon-name-part-type="genus" reg="Euphrosinella">Euphrosinella</tp:taxon-name-part><tp:taxon-name-part taxon-name-part-type="species" reg="georgievae">georgievae</tp:taxon-name-part></tp:taxon-name></italic> sp. nov. (paratype <named-content xmlns:xlink="http://www.w3.org/1999/xlink" content-type="dwc:institutional_code" xlink:title="Natural History Museum, London" xlink:href="http://grbio.org/institution/natural-history-museum-london" xlink:type="simple">NHMUK</named-content> ANEA.2022.662) <bold>A</bold> preserved specimen in dorsolateral view <bold>B</bold> specimen stained with Shirlastain, in dorsolateral view <bold>C</bold> detail of anterior end in dorsolateral view <bold>D</bold> detail of prostomium, with palps and lateral antennae <bold>E</bold> dorsal view of midbody chaetigers, showing branchiae and dorsal cirri <bold>F</bold> detail of pygidium in distal view. Scale bars: 1 mm.</p></caption><graphic xmlns:xlink="http://www.w3.org/1999/xlink" xlink:href="zookeys-1137-033_article-86150__-g014.jpg" position="float" orientation="portrait" xlink:type="simple" id="oo_786214.jpg"><uri content-type="original_file" xlink:type="simple">https://binary.pensoft.net/fig/786214</uri></graphic></fig><p>Parapodia biramous, two rami well separated. Parapodia of chaetiger 1 well developed, not reduced, with dorsal, lateral, and ventral cirri (Fig. <xref ref-type="fig" rid="F13">13C</xref>). Parapodial appendages of subsequent chaetigers in the following dorsoventral order: dorsal cirrus, branchia, lateral cirrus, ventral cirrus (Fig. <xref ref-type="fig" rid="F15">15C</xref>). All cirri as single filaments of various length and thickness with dorsal cirrus longest (extending over three chaetigers in midbody) (Figs <xref ref-type="fig" rid="F13">13E</xref>, <xref ref-type="fig" rid="F14">14E</xref>); lateral cirrus shorter and more stout inserted in the middle of notochaetal bundle (Fig. <xref ref-type="fig" rid="F13">13E, F</xref>); ventral cirrus slightly shorter than lateral cirrus, slender. Branchia one per chaetiger, simple (unbranched) cirrus, inserted laterally to dorsal cirrus, very short (ca. ½ the length of mid body chaetiger) (Figs <xref ref-type="fig" rid="F13">13E, F</xref>, <xref ref-type="fig" rid="F14">14E</xref>, <xref ref-type="fig" rid="F15">15C</xref>).</p><fig id="F15" position="float" orientation="portrait"><object-id xmlns:xlink="http://www.w3.org/1999/xlink" content-type="doi" xlink:type="simple">10.3897/zookeys.1137.86150.figure15</object-id><object-id xmlns:xlink="http://www.w3.org/1999/xlink" content-type="arpha" xlink:type="simple">68E0FA49-4E3B-5A9D-8E7E-D6EF2DC944B0</object-id><label>Figure 15.</label><caption><p>Diagrammatic representation of prostomial (<bold>A–C</bold>) and parapodial appendages from mid-body chaetigers (<bold>D, E</bold>) of <abbrev xmlns:xlink="http://www.w3.org/1999/xlink" xlink:title="Clarion-Clipperton Zone" id="ABBRID0EF3BI" xlink:type="simple">CCZ</abbrev>-collected <tp:taxon-name><tp:taxon-name-part taxon-name-part-type="family">Euphrosinidae</tp:taxon-name-part></tp:taxon-name> species (relative lengths preserved, but not drawn to scale) <bold>A</bold><italic><tp:taxon-name><tp:taxon-name-part taxon-name-part-type="genus" reg="Euphrosinella">Euphrosinella</tp:taxon-name-part><tp:taxon-name-part taxon-name-part-type="species" reg="georgievae">georgievae</tp:taxon-name-part></tp:taxon-name></italic> sp. nov. <bold>B</bold><italic><tp:taxon-name><tp:taxon-name-part taxon-name-part-type="genus" reg="Euphrosinopsis">Euphrosinopsis</tp:taxon-name-part><tp:taxon-name-part taxon-name-part-type="species" reg="ahearni">ahearni</tp:taxon-name-part></tp:taxon-name></italic> sp. nov. <bold>C</bold><italic><tp:taxon-name><tp:taxon-name-part taxon-name-part-type="genus" reg="Euphrosinopsis">Euphrosinopsis</tp:taxon-name-part><tp:taxon-name-part taxon-name-part-type="species" reg="halli">halli</tp:taxon-name-part></tp:taxon-name></italic> sp. nov. <bold>D</bold><italic><tp:taxon-name><tp:taxon-name-part taxon-name-part-type="genus" reg="Euphrosinella">Euphrosinella</tp:taxon-name-part><tp:taxon-name-part taxon-name-part-type="species" reg="georgievae">georgievae</tp:taxon-name-part></tp:taxon-name></italic> sp. nov. <bold>E</bold><italic><tp:taxon-name><tp:taxon-name-part taxon-name-part-type="genus" reg="Euphrosinopsis">Euphrosinopsis</tp:taxon-name-part><tp:taxon-name-part taxon-name-part-type="species" reg="ahearni">ahearni</tp:taxon-name-part></tp:taxon-name></italic> sp. nov. <bold>F</bold><italic><tp:taxon-name><tp:taxon-name-part taxon-name-part-type="genus" reg="Euphrosinopsis">Euphrosinopsis</tp:taxon-name-part><tp:taxon-name-part taxon-name-part-type="species" reg="halli">halli</tp:taxon-name-part></tp:taxon-name></italic> sp. nov. Abbreviations: P – palps, La – lateral antennae, Ma – median antenna, Car – caruncle, E – eyes, DC – dorsal cirrus, LC – lateral cirrus, VC – ventral cirrus, Br – branchiae.</p></caption><graphic xmlns:xlink="http://www.w3.org/1999/xlink" xlink:href="zookeys-1137-033_article-86150__-g015.jpg" position="float" orientation="portrait" xlink:type="simple" id="oo_786215.jpg"><uri content-type="original_file" xlink:type="simple">https://binary.pensoft.net/fig/786215</uri></graphic></fig><p>All chaetae well developed, but prone to breakage, all bifurcate (Fig. <xref ref-type="fig" rid="F16">16A</xref>). Notochaetae in approximately three tiers; differing mainly in their length and thickness with notochaetae of mid tear longest and thickest (Fig. <xref ref-type="fig" rid="F16">16B–E</xref>); prongs mostly smooth (Fig. <xref ref-type="fig" rid="F16">16B, C, E</xref>) or few with very faint serration (Fig. <xref ref-type="fig" rid="F16">16D</xref>); ratio of short to long prong in the short chaetae of anterior tier ranges from 1:3.5-4 (where possible to establish); in long chaetae of mid-tier ratio ranges from 1:4 to 1:5 (where possible to establish). Ringent notochaetae absent. Neurochaetae less numerous and thinner than notochaetae; all bifurcate, of varying lengths, prongs with noticeable serration (Fig. <xref ref-type="fig" rid="F16">16F, G</xref>), few prongs appearing smooth. Pygidium with paired anal cirri, resembling cylindrical tube feet (Figs <xref ref-type="fig" rid="F13">13G</xref>, <xref ref-type="fig" rid="F14">14B, F</xref>).</p><fig id="F16" position="float" orientation="portrait"><object-id xmlns:xlink="http://www.w3.org/1999/xlink" content-type="doi" xlink:type="simple">10.3897/zookeys.1137.86150.figure16</object-id><object-id xmlns:xlink="http://www.w3.org/1999/xlink" content-type="arpha" xlink:type="simple">13088864-9A0C-50FD-8830-0F18AB3EB9E6</object-id><label>Figure 16.</label><caption><p><italic><tp:taxon-name><tp:taxon-name-part taxon-name-part-type="genus" reg="Euphrosinella">Euphrosinella</tp:taxon-name-part><tp:taxon-name-part taxon-name-part-type="species" reg="georgievae">georgievae</tp:taxon-name-part></tp:taxon-name></italic> sp. nov. (specimen <named-content xmlns:xlink="http://www.w3.org/1999/xlink" content-type="dwc:institutional_code" xlink:title="Natural History Museum, London" xlink:href="http://grbio.org/institution/natural-history-museum-london" xlink:type="simple">NHMUK</named-content> ANEA.2022.658) <bold>A</bold> mid body parapodium <bold>B</bold> notochaeta from anterior tier <bold>C</bold> notochaeta from mid-tier <bold>D</bold> notochaeta from posterior tier, detail of serration (insert) <bold>E-G</bold> examples of neurochaetae. Scale bars: 100 µm (<bold>A, B, E</bold>); 200 µm (<bold>C</bold>); 250 µm (<bold>D</bold>); 50 µm (<bold>F, G</bold>).</p></caption><graphic xmlns:xlink="http://www.w3.org/1999/xlink" xlink:href="zookeys-1137-033_article-86150__-g016.jpg" position="float" orientation="portrait" xlink:type="simple" id="oo_786216.jpg"><uri content-type="original_file" xlink:type="simple">https://binary.pensoft.net/fig/786216</uri></graphic></fig></tp:treatment-sec><tp:treatment-sec sec-type="Molecular information" id="SECID0ENBCI"><title>Molecular information.</title><p>One specimen, <named-content xmlns:xlink="http://www.w3.org/1999/xlink" content-type="dwc:institutional_code" xlink:title="Natural History Museum, London" xlink:href="http://grbio.org/institution/natural-history-museum-london" xlink:type="simple">NHMUK</named-content> ANEA.2022.658, was sequenced for 16S and 18S genes, while the 13 additional specimens were sequenced for 16S only (Table <xref ref-type="table" rid="T1">1</xref>). There were no identical sequences for 16S on GenBank. In the phylogenetic tree this species falls as a sister taxon to <tp:taxon-name><tp:taxon-name-part taxon-name-part-type="genus" reg="Euphrosinella">Euphrosinella</tp:taxon-name-part><tp:taxon-name-part taxon-name-part-type="uncertainty-rank">cf.</tp:taxon-name-part><tp:taxon-name-part taxon-name-part-type="species" reg="cirratoformis">cirratoformis</tp:taxon-name-part></tp:taxon-name> from Antarctica (Fig. <xref ref-type="fig" rid="F5">5B</xref>).</p></tp:treatment-sec><tp:treatment-sec sec-type="remarks" id="SECID0EMCCI"><title>Remarks.</title><p><italic><tp:taxon-name><tp:taxon-name-part taxon-name-part-type="genus" reg="Euphrosinella">Euphrosinella</tp:taxon-name-part><tp:taxon-name-part taxon-name-part-type="species" reg="georgievae">georgievae</tp:taxon-name-part></tp:taxon-name></italic> sp. nov. is consistent with the genus <italic><tp:taxon-name><tp:taxon-name-part taxon-name-part-type="genus" reg="Euphrosinella">Euphrosinella</tp:taxon-name-part></tp:taxon-name></italic> in having five prostomial appendages, caruncle mostly free from body wall and absence of ringent chaetae. Only two valid species in <italic><tp:taxon-name><tp:taxon-name-part taxon-name-part-type="genus" reg="Euphrosinella">Euphrosinella</tp:taxon-name-part></tp:taxon-name></italic> are currently known as mentioned earlier. A known Pacific species <italic><tp:taxon-name><tp:taxon-name-part taxon-name-part-type="genus" reg="Euphrosinella">Euphrosinella</tp:taxon-name-part><tp:taxon-name-part taxon-name-part-type="species" reg="paucibranchiata">paucibranchiata</tp:taxon-name-part></tp:taxon-name></italic> can be distinguished by having some branchiae branched, as well as much shallower depth distribution of 1737 m in Santa Cruz Basin. <italic><tp:taxon-name><tp:taxon-name-part taxon-name-part-type="genus" reg="Euphrosinella">Euphrosinella</tp:taxon-name-part><tp:taxon-name-part taxon-name-part-type="species" reg="georgievae">georgievae</tp:taxon-name-part></tp:taxon-name></italic> sp. nov. is more similar to the Antarctic species <italic><tp:taxon-name><tp:taxon-name-part taxon-name-part-type="genus" reg="Euphrosinella">E.</tp:taxon-name-part><tp:taxon-name-part taxon-name-part-type="species" reg="cirratoformis">cirratoformis</tp:taxon-name-part></tp:taxon-name></italic> in having simple unbranched branchiae. The species also share a similar form and length of caruncle and median antenna. However, the two species differ in the following characters: 1. The presence of two pairs of eyes in the Antarctic species, while <abbrev xmlns:xlink="http://www.w3.org/1999/xlink" xlink:title="Clarion-Clipperton Zone" id="ABBRID0EMECI" xlink:type="simple">CCZ</abbrev> specimens are eyeless; 2. Notochaetae arranged in 3 tiers in new species, rather than 2 tiers in the known species and 3. Branchiae are not developed on first chaetiger in <italic><tp:taxon-name><tp:taxon-name-part taxon-name-part-type="genus" reg="Euphrosinella">E.</tp:taxon-name-part><tp:taxon-name-part taxon-name-part-type="species" reg="georgievae">georgievae</tp:taxon-name-part></tp:taxon-name></italic> sp. nov., whilst they are present in <italic><tp:taxon-name><tp:taxon-name-part taxon-name-part-type="genus" reg="Euphrosinella">E.</tp:taxon-name-part><tp:taxon-name-part taxon-name-part-type="species" reg="cirratoformis">cirratoformis</tp:taxon-name-part></tp:taxon-name></italic>. As further evidence, the molecular data suggest that Antarctic specimens identified in a previous study as <tp:taxon-name><tp:taxon-name-part taxon-name-part-type="genus" reg="Euphrosinella">Euphrosinella</tp:taxon-name-part><tp:taxon-name-part taxon-name-part-type="uncertainty-rank">cf.</tp:taxon-name-part><tp:taxon-name-part taxon-name-part-type="species" reg="cirratoformis">cirratoformis</tp:taxon-name-part></tp:taxon-name> (see <xref ref-type="bibr" rid="B20">Brasier et al. 2016</xref>) are different to the specimens of <italic><tp:taxon-name><tp:taxon-name-part taxon-name-part-type="genus" reg="Euphrosinella">E.</tp:taxon-name-part><tp:taxon-name-part taxon-name-part-type="species" reg="georgievae">georgievae</tp:taxon-name-part></tp:taxon-name></italic> sp. nov. (Fig. <xref ref-type="fig" rid="F5">5B</xref>).</p></tp:treatment-sec><tp:treatment-sec sec-type="distribution" id="SECID0EGGCI"><title>Distribution.</title><p>Central Pacific Ocean, Eastern <abbrev xmlns:xlink="http://www.w3.org/1999/xlink" xlink:title="Clarion-Clipperton Zone" id="ABBRID0EMGCI" xlink:type="simple">CCZ</abbrev>, the exploration areas UK-1, <abbrev xmlns:xlink="http://www.w3.org/1999/xlink" xlink:title="Ocean Mineral Singapore" id="ABBRID0EQGCI" xlink:type="simple">OMS</abbrev>, and <abbrev xmlns:xlink="http://www.w3.org/1999/xlink" xlink:title="Nauru Ocean Resources Inc" id="ABBRID0EUGCI" xlink:type="simple">NORI</abbrev>-D (Fig. <xref ref-type="fig" rid="F1">1</xref>).</p></tp:treatment-sec><tp:treatment-sec sec-type="etymology" id="SECID0E3GCI"><title>Etymology.</title><p>This species is named for Dr. Magdalena Georgieva, who took part in ABYSSLINE expeditions to <abbrev xmlns:xlink="http://www.w3.org/1999/xlink" xlink:title="Clarion-Clipperton Zone" id="ABBRID0ECHCI" xlink:type="simple">CCZ</abbrev>. She also collected <tp:taxon-name><tp:taxon-name-part taxon-name-part-type="genus" reg="Bathychloeia">Bathychloeia</tp:taxon-name-part><tp:taxon-name-part taxon-name-part-type="uncertainty-rank">cf.</tp:taxon-name-part><tp:taxon-name-part taxon-name-part-type="species" reg="sibogae">sibogae</tp:taxon-name-part></tp:taxon-name> specimens from <abbrev xmlns:xlink="http://www.w3.org/1999/xlink" xlink:title="Clarion-Clipperton Zone" id="ABBRID0ETHCI" xlink:type="simple">CCZ</abbrev> used in this study as well as samples from the South Pacific during the RV Investigator cruise used here as a comparative material.</p></tp:treatment-sec><tp:treatment-sec><!--Section generated to contain objects referenced in tp:taxon-treatment.--><table-wrap id="T1" position="float" orientation="portrait"><label>Table 1.</label><caption><p>List of taxa presented in this paper – family, DNA taxonomy ID (a species-level identification based on combined DNA and morphological evidence), cruise record number, GUID (Global Unique Identifier link to data record at <ext-link xmlns:xlink="http://www.w3.org/1999/xlink" xlink:type="simple" ext-link-type="uri" xlink:href="http://data.nhm.ac.uk">http://data.nhm.ac.uk</ext-link>), <named-content xmlns:xlink="http://www.w3.org/1999/xlink" content-type="dwc:institutional_code" xlink:title="Natural History Museum, London" xlink:href="http://grbio.org/institution/natural-history-museum-london" xlink:type="simple">NHMUK</named-content> registration number (<named-content xmlns:xlink="http://www.w3.org/1999/xlink" content-type="dwc:institutional_code" xlink:title="Natural History Museum, London" xlink:href="http://grbio.org/institution/natural-history-museum-london" xlink:type="simple">NHMUK</named-content>), Molecular Collection facility (MCf) sample ID number (MCF no.) and NCBI GenBank accession numbers (COI/16S/18S AK no.) for successfully sequenced genetic markers. GenBank numbers for phylogenetic analysis data downloaded from GenBank are presented in Suppl. material 1.</p></caption><table id="TID0EFKCI" rules="all"><tbody><tr><th rowspan="1" colspan="1">DNA taxonomy ID</th><th rowspan="1" colspan="1">NHM no.</th><th rowspan="1" colspan="1">GUID</th><th rowspan="1" colspan="1">Reg no. <named-content xmlns:xlink="http://www.w3.org/1999/xlink" content-type="dwc:institutional_code" xlink:title="Natural History Museum, London" xlink:href="http://grbio.org/institution/natural-history-museum-london" xlink:type="simple">NHMUK</named-content></th><th rowspan="1" colspan="1">MCf no.</th><th rowspan="1" colspan="1">COI AK no.</th><th rowspan="1" colspan="1">16S AK no.</th><th rowspan="1" colspan="1">18S AK no.</th></tr><tr><td rowspan="1" colspan="8">
                  <bold>Family <tp:taxon-name><tp:taxon-name-part taxon-name-part-type="family">Amphinomidae</tp:taxon-name-part></tp:taxon-name></bold>
                </td></tr><tr><td rowspan="1" colspan="1">
                  <tp:taxon-name><tp:taxon-name-part taxon-name-part-type="genus" reg="Bathychloeia">Bathychloeia</tp:taxon-name-part><tp:taxon-name-part taxon-name-part-type="uncertainty-rank">cf.</tp:taxon-name-part><tp:taxon-name-part taxon-name-part-type="species" reg="balloniformis">balloniformis</tp:taxon-name-part></tp:taxon-name>
                </td><td rowspan="1" colspan="1">NHM_2107</td><td rowspan="1" colspan="1">c79b4600-e8e9-4484-b06a-e18330a1421d</td><td rowspan="1" colspan="1">ANEA 2022.630</td><td rowspan="1" colspan="1">0118302190</td><td rowspan="1" colspan="1">
                  <ext-link xmlns:xlink="http://www.w3.org/1999/xlink" ext-link-type="gen" xlink:href="ON903198" xlink:type="simple">ON903198</ext-link>
                  <break/>
                </td><td rowspan="1" colspan="1">
                  <ext-link xmlns:xlink="http://www.w3.org/1999/xlink" ext-link-type="gen" xlink:href="ON900088" xlink:type="simple">ON900088</ext-link>
                </td><td rowspan="1" colspan="1">
                  <ext-link xmlns:xlink="http://www.w3.org/1999/xlink" ext-link-type="gen" xlink:href="ON905671" xlink:type="simple">ON905671</ext-link>
                </td></tr><tr><td rowspan="1" colspan="1">
                  <tp:taxon-name><tp:taxon-name-part taxon-name-part-type="genus" reg="Bathychloeia">Bathychloeia</tp:taxon-name-part><tp:taxon-name-part taxon-name-part-type="uncertainty-rank">cf.</tp:taxon-name-part><tp:taxon-name-part taxon-name-part-type="species" reg="balloniformis">balloniformis</tp:taxon-name-part></tp:taxon-name>
                </td><td rowspan="1" colspan="1">NHM_2109</td><td rowspan="1" colspan="1">ac3dd714-64ac-44ea-9168-22437dc3cfba</td><td rowspan="1" colspan="1">ANEA 2022.631</td><td rowspan="1" colspan="1">0118302189</td><td rowspan="1" colspan="1"/><td rowspan="1" colspan="1">
                  <ext-link xmlns:xlink="http://www.w3.org/1999/xlink" ext-link-type="gen" xlink:href="ON900113" xlink:type="simple">ON900113</ext-link>
                </td><td rowspan="1" colspan="1"/></tr><tr><td rowspan="1" colspan="1"><tp:taxon-name><tp:taxon-name-part taxon-name-part-type="genus" reg="Bathychloeia">Bathychloeia</tp:taxon-name-part><tp:taxon-name-part taxon-name-part-type="uncertainty-rank">cf.</tp:taxon-name-part><tp:taxon-name-part taxon-name-part-type="species" reg="sibogae">sibogae</tp:taxon-name-part></tp:taxon-name> juvenile</td><td rowspan="1" colspan="1">NHM_6880_HW01</td><td rowspan="1" colspan="1">06f82805-e608-4715-af62-ab1d44df2a79</td><td rowspan="1" colspan="1">ANEA 2022.632</td><td rowspan="1" colspan="1">0118302159</td><td rowspan="1" colspan="1">
                  <ext-link xmlns:xlink="http://www.w3.org/1999/xlink" ext-link-type="gen" xlink:href="ON903200" xlink:type="simple">ON903200</ext-link>
                </td><td rowspan="1" colspan="1">
                  <ext-link xmlns:xlink="http://www.w3.org/1999/xlink" ext-link-type="gen" xlink:href="ON900089" xlink:type="simple">ON900089</ext-link>
                </td><td rowspan="1" colspan="1"/></tr><tr><td rowspan="1" colspan="1">
                  <tp:taxon-name><tp:taxon-name-part taxon-name-part-type="genus" reg="Bathychloeia">Bathychloeia</tp:taxon-name-part><tp:taxon-name-part taxon-name-part-type="uncertainty-rank">cf.</tp:taxon-name-part><tp:taxon-name-part taxon-name-part-type="species" reg="sibogae">sibogae</tp:taxon-name-part></tp:taxon-name>
                </td><td rowspan="1" colspan="1">NHM_0821</td><td rowspan="1" colspan="1">73a7200a-ae19-4c0c-8381-8d4509a318cf</td><td rowspan="1" colspan="1">ANEA 2022.633</td><td rowspan="1" colspan="1">0118302202</td><td rowspan="1" colspan="1">
                  <ext-link xmlns:xlink="http://www.w3.org/1999/xlink" ext-link-type="gen" xlink:href="ON903197" xlink:type="simple">ON903197</ext-link>
                </td><td rowspan="1" colspan="1">
                  <ext-link xmlns:xlink="http://www.w3.org/1999/xlink" ext-link-type="gen" xlink:href="ON900100" xlink:type="simple">ON900100</ext-link>
                </td><td rowspan="1" colspan="1">
                  <ext-link xmlns:xlink="http://www.w3.org/1999/xlink" ext-link-type="gen" xlink:href="ON905670" xlink:type="simple">ON905670</ext-link>
                </td></tr><tr><td rowspan="1" colspan="1">
                  <tp:taxon-name><tp:taxon-name-part taxon-name-part-type="genus" reg="Bathychloeia">Bathychloeia</tp:taxon-name-part><tp:taxon-name-part taxon-name-part-type="uncertainty-rank">cf.</tp:taxon-name-part><tp:taxon-name-part taxon-name-part-type="species" reg="sibogae">sibogae</tp:taxon-name-part></tp:taxon-name>
                </td><td rowspan="1" colspan="1">NHM_2906</td><td rowspan="1" colspan="1">d3848fcf-4cb2-49fd-b49c-e09422419a70</td><td rowspan="1" colspan="1">ANEA 2022.634</td><td rowspan="1" colspan="1">0118302177</td><td rowspan="1" colspan="1"/><td rowspan="1" colspan="1">
                  <ext-link xmlns:xlink="http://www.w3.org/1999/xlink" ext-link-type="gen" xlink:href="ON900116" xlink:type="simple">ON900116</ext-link>
                </td><td rowspan="1" colspan="1"/></tr><tr><td rowspan="1" colspan="1"><tp:taxon-name><tp:taxon-name-part taxon-name-part-type="genus" reg="Bathychloeia">Bathychloeia</tp:taxon-name-part><tp:taxon-name-part taxon-name-part-type="uncertainty-rank">cf.</tp:taxon-name-part><tp:taxon-name-part taxon-name-part-type="species" reg="sibogae">sibogae</tp:taxon-name-part></tp:taxon-name> juvenile</td><td rowspan="1" colspan="1">NHM_2115</td><td rowspan="1" colspan="1">2cbc0d92-247c-4197-bd7a-4715adb5e8f4</td><td rowspan="1" colspan="1">ANEA 2022.635</td><td rowspan="1" colspan="1">0118302188</td><td rowspan="1" colspan="1"/><td rowspan="1" colspan="1">
                  <ext-link xmlns:xlink="http://www.w3.org/1999/xlink" ext-link-type="gen" xlink:href="ON900114" xlink:type="simple">ON900114</ext-link>
                </td><td rowspan="1" colspan="1"/></tr><tr><td rowspan="1" colspan="1">
                  <tp:taxon-name><tp:taxon-name-part taxon-name-part-type="genus" reg="Bathychloeia">Bathychloeia</tp:taxon-name-part><tp:taxon-name-part taxon-name-part-type="uncertainty-rank">cf.</tp:taxon-name-part><tp:taxon-name-part taxon-name-part-type="species" reg="sibogae">sibogae</tp:taxon-name-part></tp:taxon-name>
                </td><td rowspan="1" colspan="1">NHM_3539</td><td rowspan="1" colspan="1">083df63d-60e7-48ae-95c4-6a11a61b01e8</td><td rowspan="1" colspan="1">ANEA 2022.636</td><td rowspan="1" colspan="1">0118302158</td><td rowspan="1" colspan="1">
                  <ext-link xmlns:xlink="http://www.w3.org/1999/xlink" ext-link-type="gen" xlink:href="ON903199" xlink:type="simple">ON903199</ext-link>
                </td><td rowspan="1" colspan="1">
                  <ext-link xmlns:xlink="http://www.w3.org/1999/xlink" ext-link-type="gen" xlink:href="ON900118" xlink:type="simple">ON900118</ext-link>
                </td><td rowspan="1" colspan="1"/></tr><tr><td rowspan="1" colspan="1">
                  <tp:taxon-name><tp:taxon-name-part taxon-name-part-type="genus" reg="Bathychloeia">Bathychloeia</tp:taxon-name-part><tp:taxon-name-part taxon-name-part-type="uncertainty-rank">cf.</tp:taxon-name-part><tp:taxon-name-part taxon-name-part-type="species" reg="sibogae">sibogae</tp:taxon-name-part></tp:taxon-name>
                </td><td rowspan="1" colspan="1">NHM_8922</td><td rowspan="1" colspan="1">805f34aa-ec4f-4318-b18b-46447350aa1e</td><td rowspan="1" colspan="1">ANEA 2022.637</td><td rowspan="1" colspan="1">0118302156</td><td rowspan="1" colspan="1">
                  <ext-link xmlns:xlink="http://www.w3.org/1999/xlink" ext-link-type="gen" xlink:href="ON903201" xlink:type="simple">ON903201</ext-link>
                </td><td rowspan="1" colspan="1"/><td rowspan="1" colspan="1"/></tr><tr><td rowspan="1" colspan="1"><italic><tp:taxon-name><tp:taxon-name-part taxon-name-part-type="genus" reg="Paramphinome">Paramphinome</tp:taxon-name-part></tp:taxon-name></italic> sp. NHM_6022E</td><td rowspan="1" colspan="1">NHM_1167D</td><td rowspan="1" colspan="1">fd4902df-aef2-44cf-991f-31905434c2a1</td><td rowspan="1" colspan="1">ANEA 2022.638</td><td rowspan="1" colspan="1"/><td rowspan="1" colspan="1"/><td rowspan="1" colspan="1"/><td rowspan="1" colspan="1"/></tr><tr><td rowspan="1" colspan="1"><italic><tp:taxon-name><tp:taxon-name-part taxon-name-part-type="genus" reg="Paramphinome">Paramphinome</tp:taxon-name-part></tp:taxon-name></italic> sp. NHM_6022E</td><td rowspan="1" colspan="1">NHM_4044</td><td rowspan="1" colspan="1">56235559-3f2c-426e-b4cd-37462593a4ba</td><td rowspan="1" colspan="1">ANEA 2022.639</td><td rowspan="1" colspan="1">0118302160</td><td rowspan="1" colspan="1"/><td rowspan="1" colspan="1"/><td rowspan="1" colspan="1"/></tr><tr><td rowspan="1" colspan="1"><italic><tp:taxon-name><tp:taxon-name-part taxon-name-part-type="genus" reg="Paramphinome">Paramphinome</tp:taxon-name-part></tp:taxon-name></italic> sp. NHM_6022E</td><td rowspan="1" colspan="1">NHM_6022E</td><td rowspan="1" colspan="1">bd4b405d-3e56-4671-909e-fdf9c3e7fbcf</td><td rowspan="1" colspan="1">ANEA 2022.640</td><td rowspan="1" colspan="1">0118302162</td><td rowspan="1" colspan="1"/><td rowspan="1" colspan="1">
                  <ext-link xmlns:xlink="http://www.w3.org/1999/xlink" ext-link-type="gen" xlink:href="ON900125" xlink:type="simple">ON900125</ext-link>
                </td><td rowspan="1" colspan="1">
                  <ext-link xmlns:xlink="http://www.w3.org/1999/xlink" ext-link-type="gen" xlink:href="ON905673" xlink:type="simple">ON905673</ext-link>
                </td></tr><tr><td rowspan="1" colspan="8">
                  <bold>Family <tp:taxon-name><tp:taxon-name-part taxon-name-part-type="family">Euphrosinidae</tp:taxon-name-part></tp:taxon-name></bold>
                </td></tr><tr><td rowspan="1" colspan="1"><italic><tp:taxon-name><tp:taxon-name-part taxon-name-part-type="genus" reg="Euphrosinopsis">Euphrosinopsis</tp:taxon-name-part><tp:taxon-name-part taxon-name-part-type="species" reg="halli">halli</tp:taxon-name-part></tp:taxon-name></italic> sp. nov.</td><td rowspan="1" colspan="1">NHM_0779</td><td rowspan="1" colspan="1">1a683870-d904-4c2c-bf1a-a34ead0a42fc</td><td rowspan="1" colspan="1">ANEA 2022.641</td><td rowspan="1" colspan="1">0118302182</td><td rowspan="1" colspan="1"/><td rowspan="1" colspan="1">
                  <ext-link xmlns:xlink="http://www.w3.org/1999/xlink" ext-link-type="gen" xlink:href="ON900099" xlink:type="simple">ON900099</ext-link>
                </td><td rowspan="1" colspan="1"/></tr><tr><td rowspan="1" colspan="1"><italic><tp:taxon-name><tp:taxon-name-part taxon-name-part-type="genus" reg="Euphrosinopsis">Euphrosinopsis</tp:taxon-name-part><tp:taxon-name-part taxon-name-part-type="species" reg="halli">halli</tp:taxon-name-part></tp:taxon-name></italic> sp. nov.</td><td rowspan="1" colspan="1">NHM_4339 (holotype)</td><td rowspan="1" colspan="1">670dfd34-338d-4edc-8856-b0a9a728efc9</td><td rowspan="1" colspan="1">ANEA 2022.642</td><td rowspan="1" colspan="1">0118302157</td><td rowspan="1" colspan="1"/><td rowspan="1" colspan="1">
                  <ext-link xmlns:xlink="http://www.w3.org/1999/xlink" ext-link-type="gen" xlink:href="ON900119" xlink:type="simple">ON900119</ext-link>
                </td><td rowspan="1" colspan="1">
                  <ext-link xmlns:xlink="http://www.w3.org/1999/xlink" ext-link-type="gen" xlink:href="ON905672" xlink:type="simple">ON905672</ext-link>
                </td></tr><tr><td rowspan="1" colspan="1"><italic><tp:taxon-name><tp:taxon-name-part taxon-name-part-type="genus" reg="Euphrosinopsis">Euphrosinopsis</tp:taxon-name-part><tp:taxon-name-part taxon-name-part-type="species" reg="halli">halli</tp:taxon-name-part></tp:taxon-name></italic> sp. nov.</td><td rowspan="1" colspan="1">NHM_6018 (paratype)</td><td rowspan="1" colspan="1">ab26e2ea-ab87-4013-8106-e817c0485cc9</td><td rowspan="1" colspan="1">ANEA 2022.643</td><td rowspan="1" colspan="1">0118302167</td><td rowspan="1" colspan="1"/><td rowspan="1" colspan="1">
                  <ext-link xmlns:xlink="http://www.w3.org/1999/xlink" ext-link-type="gen" xlink:href="ON900124" xlink:type="simple">ON900124</ext-link>
                </td><td rowspan="1" colspan="1"/></tr><tr><td rowspan="1" colspan="1"><italic><tp:taxon-name><tp:taxon-name-part taxon-name-part-type="genus" reg="Euphrosinopsis">Euphrosinopsis</tp:taxon-name-part><tp:taxon-name-part taxon-name-part-type="species" reg="ahearni">ahearni</tp:taxon-name-part></tp:taxon-name></italic> sp. nov.</td><td rowspan="1" colspan="1">NHM_0095</td><td rowspan="1" colspan="1">a351cb41-736c-4390-8ad8-02c0358b73e0</td><td rowspan="1" colspan="1">ANEA 2022.644</td><td rowspan="1" colspan="1">0118302201</td><td rowspan="1" colspan="1"/><td rowspan="1" colspan="1">
                  <ext-link xmlns:xlink="http://www.w3.org/1999/xlink" ext-link-type="gen" xlink:href="ON900092" xlink:type="simple">ON900092</ext-link>
                </td><td rowspan="1" colspan="1">
                  <ext-link xmlns:xlink="http://www.w3.org/1999/xlink" ext-link-type="gen" xlink:href="ON905668" xlink:type="simple">ON905668</ext-link>
                </td></tr><tr><td rowspan="1" colspan="1"><italic><tp:taxon-name><tp:taxon-name-part taxon-name-part-type="genus" reg="Euphrosinopsis">Euphrosinopsis</tp:taxon-name-part><tp:taxon-name-part taxon-name-part-type="species" reg="ahearni">ahearni</tp:taxon-name-part></tp:taxon-name></italic> sp. nov.</td><td rowspan="1" colspan="1">NHM_0888</td><td rowspan="1" colspan="1">4d76b4e2-569d-4a17-9276-3ce721cbdf72</td><td rowspan="1" colspan="1">ANEA 2022.645</td><td rowspan="1" colspan="1">0118302187</td><td rowspan="1" colspan="1"/><td rowspan="1" colspan="1">
                  <ext-link xmlns:xlink="http://www.w3.org/1999/xlink" ext-link-type="gen" xlink:href="ON900101" xlink:type="simple">ON900101</ext-link>
                </td><td rowspan="1" colspan="1"/></tr><tr><td rowspan="1" colspan="1"><italic><tp:taxon-name><tp:taxon-name-part taxon-name-part-type="genus" reg="Euphrosinopsis">Euphrosinopsis</tp:taxon-name-part><tp:taxon-name-part taxon-name-part-type="species" reg="ahearni">ahearni</tp:taxon-name-part></tp:taxon-name></italic> sp. nov</td><td rowspan="1" colspan="1">NHM_0551 (paratype, <abbrev xmlns:xlink="http://www.w3.org/1999/xlink" xlink:title="Scanning electron microscopy" id="ABBRID0EJ6AE" xlink:type="simple">SEM</abbrev>)</td><td rowspan="1" colspan="1">241b828d-a574-47f2-995d-0bdef239c427</td><td rowspan="1" colspan="1">ANEA 2022.646</td><td rowspan="1" colspan="1">0118302186</td><td rowspan="1" colspan="1"/><td rowspan="1" colspan="1">
                  <ext-link xmlns:xlink="http://www.w3.org/1999/xlink" ext-link-type="gen" xlink:href="ON900094" xlink:type="simple">ON900094</ext-link>
                </td><td rowspan="1" colspan="1"/></tr><tr><td rowspan="1" colspan="1"><italic><tp:taxon-name><tp:taxon-name-part taxon-name-part-type="genus" reg="Euphrosinopsis">Euphrosinopsis</tp:taxon-name-part><tp:taxon-name-part taxon-name-part-type="species" reg="ahearni">ahearni</tp:taxon-name-part></tp:taxon-name></italic> sp. nov</td><td rowspan="1" colspan="1">NHM_5042</td><td rowspan="1" colspan="1">1662fd8b-54a5-4f97-9083-02dbb2df7e39</td><td rowspan="1" colspan="1">ANEA 2022.647</td><td rowspan="1" colspan="1">0118302178</td><td rowspan="1" colspan="1"/><td rowspan="1" colspan="1">
                  <ext-link xmlns:xlink="http://www.w3.org/1999/xlink" ext-link-type="gen" xlink:href="ON900121" xlink:type="simple">ON900121</ext-link>
                </td><td rowspan="1" colspan="1"/></tr><tr><td rowspan="1" colspan="1"><italic><tp:taxon-name><tp:taxon-name-part taxon-name-part-type="genus" reg="Euphrosinopsis">Euphrosinopsis</tp:taxon-name-part><tp:taxon-name-part taxon-name-part-type="species" reg="ahearni">ahearni</tp:taxon-name-part></tp:taxon-name></italic> sp. nov.</td><td rowspan="1" colspan="1">NHM_1737A</td><td rowspan="1" colspan="1">4f372c07-c466-4b6c-91a9-229cd7c7a17d</td><td rowspan="1" colspan="1">ANEA 2022.648</td><td rowspan="1" colspan="1">0118302171</td><td rowspan="1" colspan="1"/><td rowspan="1" colspan="1">
                  <ext-link xmlns:xlink="http://www.w3.org/1999/xlink" ext-link-type="gen" xlink:href="ON900107" xlink:type="simple">ON900107</ext-link>
                </td><td rowspan="1" colspan="1"/></tr><tr><td rowspan="1" colspan="1"><italic><tp:taxon-name><tp:taxon-name-part taxon-name-part-type="genus" reg="Euphrosinopsis">Euphrosinopsis</tp:taxon-name-part><tp:taxon-name-part taxon-name-part-type="species" reg="ahearni">ahearni</tp:taxon-name-part></tp:taxon-name></italic> sp. nov.</td><td rowspan="1" colspan="1">NHM_1876</td><td rowspan="1" colspan="1">6ad5c2b3-ece8-4195-a19f-3913de511e71</td><td rowspan="1" colspan="1">ANEA 2022.649</td><td rowspan="1" colspan="1">0118302175</td><td rowspan="1" colspan="1"/><td rowspan="1" colspan="1">
                  <ext-link xmlns:xlink="http://www.w3.org/1999/xlink" ext-link-type="gen" xlink:href="ON900112" xlink:type="simple">ON900112</ext-link>
                </td><td rowspan="1" colspan="1"/></tr><tr><td rowspan="1" colspan="1"><italic><tp:taxon-name><tp:taxon-name-part taxon-name-part-type="genus" reg="Euphrosinopsis">Euphrosinopsis</tp:taxon-name-part><tp:taxon-name-part taxon-name-part-type="species" reg="ahearni">ahearni</tp:taxon-name-part></tp:taxon-name></italic> sp. nov.</td><td rowspan="1" colspan="1">NHM_0550</td><td rowspan="1" colspan="1">92791783-35c2-4fbf-80b0-2b074ef70828</td><td rowspan="1" colspan="1">ANEA 2022.650</td><td rowspan="1" colspan="1">0118302203</td><td rowspan="1" colspan="1"/><td rowspan="1" colspan="1">
                  <ext-link xmlns:xlink="http://www.w3.org/1999/xlink" ext-link-type="gen" xlink:href="ON900093" xlink:type="simple">ON900093</ext-link>
                </td><td rowspan="1" colspan="1"/></tr><tr><td rowspan="1" colspan="1"><italic><tp:taxon-name><tp:taxon-name-part taxon-name-part-type="genus" reg="Euphrosinopsis">Euphrosinopsis</tp:taxon-name-part><tp:taxon-name-part taxon-name-part-type="species" reg="ahearni">ahearni</tp:taxon-name-part></tp:taxon-name></italic> sp. nov.</td><td rowspan="1" colspan="1">NHM_1302</td><td rowspan="1" colspan="1">7aabe644-2ec6-4671-8c1a-f826eeeb0b46</td><td rowspan="1" colspan="1">ANEA 2022.651</td><td rowspan="1" colspan="1">0118302168</td><td rowspan="1" colspan="1"/><td rowspan="1" colspan="1">
                  <ext-link xmlns:xlink="http://www.w3.org/1999/xlink" ext-link-type="gen" xlink:href="ON900105" xlink:type="simple">ON900105</ext-link>
                </td><td rowspan="1" colspan="1"/></tr><tr><td rowspan="1" colspan="1"><italic><tp:taxon-name><tp:taxon-name-part taxon-name-part-type="genus" reg="Euphrosinopsis">Euphrosinopsis</tp:taxon-name-part><tp:taxon-name-part taxon-name-part-type="species" reg="ahearni">ahearni</tp:taxon-name-part></tp:taxon-name></italic> sp. nov.</td><td rowspan="1" colspan="1">NHM_1302A (holotype)</td><td rowspan="1" colspan="1">479933d3-9943-4d87-a1b8-ea120bd8f4ee</td><td rowspan="1" colspan="1">ANEA 2022.652</td><td rowspan="1" colspan="1">0118302169</td><td rowspan="1" colspan="1"/><td rowspan="1" colspan="1">
                  <ext-link xmlns:xlink="http://www.w3.org/1999/xlink" ext-link-type="gen" xlink:href="ON900104" xlink:type="simple">ON900104</ext-link>
                </td><td rowspan="1" colspan="1"/></tr><tr><td rowspan="1" colspan="1"><italic><tp:taxon-name><tp:taxon-name-part taxon-name-part-type="genus" reg="Euphrosinopsis">Euphrosinopsis</tp:taxon-name-part><tp:taxon-name-part taxon-name-part-type="species" reg="ahearni">ahearni</tp:taxon-name-part></tp:taxon-name></italic> sp. nov.</td><td rowspan="1" colspan="1">NHM_1737</td><td rowspan="1" colspan="1">2ca3e584-a68d-4ea5-98d2-75ce10515386</td><td rowspan="1" colspan="1">ANEA 2022.653</td><td rowspan="1" colspan="1">0118302173</td><td rowspan="1" colspan="1"/><td rowspan="1" colspan="1">
                  <ext-link xmlns:xlink="http://www.w3.org/1999/xlink" ext-link-type="gen" xlink:href="ON900110" xlink:type="simple">ON900110</ext-link>
                </td><td rowspan="1" colspan="1"/></tr><tr><td rowspan="1" colspan="1"><italic><tp:taxon-name><tp:taxon-name-part taxon-name-part-type="genus" reg="Euphrosinopsis">Euphrosinopsis</tp:taxon-name-part><tp:taxon-name-part taxon-name-part-type="species" reg="ahearni">ahearni</tp:taxon-name-part></tp:taxon-name></italic> sp. nov.</td><td rowspan="1" colspan="1">NHM_1737C (paratype)</td><td rowspan="1" colspan="1">efe95a8c-fc88-4849-ad26-1df3d292ef20</td><td rowspan="1" colspan="1">ANEA 2022.654</td><td rowspan="1" colspan="1">0118302172</td><td rowspan="1" colspan="1"/><td rowspan="1" colspan="1">
                  <ext-link xmlns:xlink="http://www.w3.org/1999/xlink" ext-link-type="gen" xlink:href="ON900109" xlink:type="simple">ON900109</ext-link>
                </td><td rowspan="1" colspan="1"/></tr><tr><td rowspan="1" colspan="1"><italic><tp:taxon-name><tp:taxon-name-part taxon-name-part-type="genus" reg="Euphrosinopsis">Euphrosinopsis</tp:taxon-name-part><tp:taxon-name-part taxon-name-part-type="species" reg="ahearni">ahearni</tp:taxon-name-part></tp:taxon-name></italic> sp. nov.</td><td rowspan="1" colspan="1">NHM_ 0616</td><td rowspan="1" colspan="1">4758bf19-c6d0-42e0-b5ba-e83e203d2e18</td><td rowspan="1" colspan="1">ANEA 2022.655</td><td rowspan="1" colspan="1">0118302185</td><td rowspan="1" colspan="1"/><td rowspan="1" colspan="1">
                  <ext-link xmlns:xlink="http://www.w3.org/1999/xlink" ext-link-type="gen" xlink:href="ON900096" xlink:type="simple">ON900096</ext-link>
                </td><td rowspan="1" colspan="1"/></tr><tr><td rowspan="1" colspan="1"><italic><tp:taxon-name><tp:taxon-name-part taxon-name-part-type="genus" reg="Euphrosinopsis">Euphrosinopsis</tp:taxon-name-part><tp:taxon-name-part taxon-name-part-type="species" reg="ahearni">ahearni</tp:taxon-name-part></tp:taxon-name></italic> sp. nov.</td><td rowspan="1" colspan="1">NHM_0759</td><td rowspan="1" colspan="1">b0f9162f-a861-4eb2-89a1-ce25c2bd09c4</td><td rowspan="1" colspan="1">ANEA 2022.656</td><td rowspan="1" colspan="1">0118302184</td><td rowspan="1" colspan="1"/><td rowspan="1" colspan="1">
                  <ext-link xmlns:xlink="http://www.w3.org/1999/xlink" ext-link-type="gen" xlink:href="ON900097" xlink:type="simple">ON900097</ext-link>
                </td><td rowspan="1" colspan="1"/></tr><tr><td rowspan="1" colspan="1"><italic><tp:taxon-name><tp:taxon-name-part taxon-name-part-type="genus" reg="Euphrosinopsis">Euphrosinopsis</tp:taxon-name-part><tp:taxon-name-part taxon-name-part-type="species" reg="ahearni">ahearni</tp:taxon-name-part></tp:taxon-name></italic> sp. nov.</td><td rowspan="1" colspan="1">NHM_1839</td><td rowspan="1" colspan="1">02a5ace7-841e-4f50-bf03-57ba21f02f7c</td><td rowspan="1" colspan="1">ANEA 2022.657</td><td rowspan="1" colspan="1">0118302174</td><td rowspan="1" colspan="1"/><td rowspan="1" colspan="1">
                  <ext-link xmlns:xlink="http://www.w3.org/1999/xlink" ext-link-type="gen" xlink:href="ON900111" xlink:type="simple">ON900111</ext-link>
                </td><td rowspan="1" colspan="1"/></tr><tr><td rowspan="1" colspan="1"><italic><tp:taxon-name><tp:taxon-name-part taxon-name-part-type="genus" reg="Euphrosinella">Euphrosinella</tp:taxon-name-part><tp:taxon-name-part taxon-name-part-type="species" reg="georgievae">georgievae</tp:taxon-name-part></tp:taxon-name></italic> sp. nov.</td><td rowspan="1" colspan="1">NHM_0587</td><td rowspan="1" colspan="1">b7a0bf33-0dc4-4f61-90de-35865647a99f</td><td rowspan="1" colspan="1">ANEA 2022.658</td><td rowspan="1" colspan="1">0118302191</td><td rowspan="1" colspan="1"/><td rowspan="1" colspan="1">
                  <ext-link xmlns:xlink="http://www.w3.org/1999/xlink" ext-link-type="gen" xlink:href="ON900095" xlink:type="simple">ON900095</ext-link>
                </td><td rowspan="1" colspan="1">
                  <ext-link xmlns:xlink="http://www.w3.org/1999/xlink" ext-link-type="gen" xlink:href="ON905669" xlink:type="simple">ON905669</ext-link>
                </td></tr><tr><td rowspan="1" colspan="1"><italic><tp:taxon-name><tp:taxon-name-part taxon-name-part-type="genus" reg="Euphrosinella">Euphrosinella</tp:taxon-name-part><tp:taxon-name-part taxon-name-part-type="species" reg="georgievae">georgievae</tp:taxon-name-part></tp:taxon-name></italic> sp. nov.</td><td rowspan="1" colspan="1">NHM_0777</td><td rowspan="1" colspan="1">a8f0e776-d7b6-4ec6-a549-78f40f17d89b</td><td rowspan="1" colspan="1">ANEA 2022.659</td><td rowspan="1" colspan="1">0118302183</td><td rowspan="1" colspan="1"/><td rowspan="1" colspan="1">
                  <ext-link xmlns:xlink="http://www.w3.org/1999/xlink" ext-link-type="gen" xlink:href="ON900098" xlink:type="simple">ON900098</ext-link>
                </td><td rowspan="1" colspan="1"/></tr><tr><td rowspan="1" colspan="1"><italic><tp:taxon-name><tp:taxon-name-part taxon-name-part-type="genus" reg="Euphrosinella">Euphrosinella</tp:taxon-name-part><tp:taxon-name-part taxon-name-part-type="species" reg="georgievae">georgievae</tp:taxon-name-part></tp:taxon-name></italic> sp. nov.</td><td rowspan="1" colspan="1">NHM_1737B</td><td rowspan="1" colspan="1">2784df45-eec0-4151-b12d-11d955985faa</td><td rowspan="1" colspan="1">ANEA 2022.660</td><td rowspan="1" colspan="1"/><td rowspan="1" colspan="1"/><td rowspan="1" colspan="1">
                  <ext-link xmlns:xlink="http://www.w3.org/1999/xlink" ext-link-type="gen" xlink:href="ON900108" xlink:type="simple">ON900108</ext-link>
                </td><td rowspan="1" colspan="1"/></tr><tr><td rowspan="1" colspan="1"><italic><tp:taxon-name><tp:taxon-name-part taxon-name-part-type="genus" reg="Euphrosinella">Euphrosinella</tp:taxon-name-part><tp:taxon-name-part taxon-name-part-type="species" reg="georgievae">georgievae</tp:taxon-name-part></tp:taxon-name></italic> sp. nov.</td><td rowspan="1" colspan="1">NHM_0910</td><td rowspan="1" colspan="1">05dfb32c-fc3a-4028-bf09-3eb840175661</td><td rowspan="1" colspan="1">ANEA 2022.661</td><td rowspan="1" colspan="1">0118302181</td><td rowspan="1" colspan="1"/><td rowspan="1" colspan="1">
                  <ext-link xmlns:xlink="http://www.w3.org/1999/xlink" ext-link-type="gen" xlink:href="ON900102" xlink:type="simple">ON900102</ext-link>
                </td><td rowspan="1" colspan="1"/></tr><tr><td rowspan="1" colspan="1"><italic><tp:taxon-name><tp:taxon-name-part taxon-name-part-type="genus" reg="Euphrosinella">Euphrosinella</tp:taxon-name-part><tp:taxon-name-part taxon-name-part-type="species" reg="georgievae">georgievae</tp:taxon-name-part></tp:taxon-name></italic> sp. nov.</td><td rowspan="1" colspan="1">NHM_1134 (paratype)</td><td rowspan="1" colspan="1">00590d2b-f952-4c69-8bc2-ac2a408da17a</td><td rowspan="1" colspan="1">ANEA 2022.662</td><td rowspan="1" colspan="1">0118302180</td><td rowspan="1" colspan="1"/><td rowspan="1" colspan="1">
                  <ext-link xmlns:xlink="http://www.w3.org/1999/xlink" ext-link-type="gen" xlink:href="ON900103" xlink:type="simple">ON900103</ext-link>
                </td><td rowspan="1" colspan="1"/></tr><tr><td rowspan="1" colspan="1"><italic><tp:taxon-name><tp:taxon-name-part taxon-name-part-type="genus" reg="Euphrosinella">Euphrosinella</tp:taxon-name-part><tp:taxon-name-part taxon-name-part-type="species" reg="georgievae">georgievae</tp:taxon-name-part></tp:taxon-name></italic> sp. nov.</td><td rowspan="1" colspan="1">NHM_1514</td><td rowspan="1" colspan="1">96cb7b69-c0ea-4559-9b57-3abe6af4a4c7</td><td rowspan="1" colspan="1">ANEA 2022.663</td><td rowspan="1" colspan="1">0118302170</td><td rowspan="1" colspan="1"/><td rowspan="1" colspan="1">
                  <ext-link xmlns:xlink="http://www.w3.org/1999/xlink" ext-link-type="gen" xlink:href="ON900106" xlink:type="simple">ON900106</ext-link>
                </td><td rowspan="1" colspan="1"/></tr><tr><td rowspan="1" colspan="1"><italic><tp:taxon-name><tp:taxon-name-part taxon-name-part-type="genus" reg="Euphrosinella">Euphrosinella</tp:taxon-name-part><tp:taxon-name-part taxon-name-part-type="species" reg="georgievae">georgievae</tp:taxon-name-part></tp:taxon-name></italic> sp. nov.</td><td rowspan="1" colspan="1">NHM_2391 (holotype)</td><td rowspan="1" colspan="1">1ce8325f-74de-47de-a776-2dc50b8d69ae</td><td rowspan="1" colspan="1">ANEA 2022.664</td><td rowspan="1" colspan="1">0118302176</td><td rowspan="1" colspan="1"/><td rowspan="1" colspan="1">
                  <ext-link xmlns:xlink="http://www.w3.org/1999/xlink" ext-link-type="gen" xlink:href="ON900115" xlink:type="simple">ON900115</ext-link>
                </td><td rowspan="1" colspan="1"/></tr><tr><td rowspan="1" colspan="1"><italic><tp:taxon-name><tp:taxon-name-part taxon-name-part-type="genus" reg="Euphrosinella">Euphrosinella</tp:taxon-name-part><tp:taxon-name-part taxon-name-part-type="species" reg="georgievae">georgievae</tp:taxon-name-part></tp:taxon-name></italic> sp. nov.</td><td rowspan="1" colspan="1">NHM_4975</td><td rowspan="1" colspan="1">677b7d67-d9cc-4ebd-8d79-cf5da5dc40da</td><td rowspan="1" colspan="1">ANEA 2022.665</td><td rowspan="1" colspan="1">0118302165</td><td rowspan="1" colspan="1"/><td rowspan="1" colspan="1">
                  <ext-link xmlns:xlink="http://www.w3.org/1999/xlink" ext-link-type="gen" xlink:href="ON900120" xlink:type="simple">ON900120</ext-link>
                </td><td rowspan="1" colspan="1"/></tr><tr><td rowspan="1" colspan="1"><italic><tp:taxon-name><tp:taxon-name-part taxon-name-part-type="genus" reg="Euphrosinella">Euphrosinella</tp:taxon-name-part><tp:taxon-name-part taxon-name-part-type="species" reg="georgievae">georgievae</tp:taxon-name-part></tp:taxon-name></italic> sp. nov.</td><td rowspan="1" colspan="1">NHM_6087</td><td rowspan="1" colspan="1">eebfaecd-5ee2-49d6-be73-51eb91678487</td><td rowspan="1" colspan="1">ANEA 2022.666</td><td rowspan="1" colspan="1">0118302166</td><td rowspan="1" colspan="1"/><td rowspan="1" colspan="1">
                  <ext-link xmlns:xlink="http://www.w3.org/1999/xlink" ext-link-type="gen" xlink:href="ON900126" xlink:type="simple">ON900126</ext-link>
                </td><td rowspan="1" colspan="1"/></tr><tr><td rowspan="1" colspan="1"><italic><tp:taxon-name><tp:taxon-name-part taxon-name-part-type="genus" reg="Euphrosinella">Euphrosinella</tp:taxon-name-part><tp:taxon-name-part taxon-name-part-type="species" reg="georgievae">georgievae</tp:taxon-name-part></tp:taxon-name></italic> sp. nov.</td><td rowspan="1" colspan="1">NHM_5802</td><td rowspan="1" colspan="1">c0e408e3-91e7-408f-aaef-3be86507105a</td><td rowspan="1" colspan="1">ANEA 2022.667</td><td rowspan="1" colspan="1">0118302164</td><td rowspan="1" colspan="1"/><td rowspan="1" colspan="1">
                  <ext-link xmlns:xlink="http://www.w3.org/1999/xlink" ext-link-type="gen" xlink:href="ON900123" xlink:type="simple">ON900123</ext-link>
                </td><td rowspan="1" colspan="1"/></tr><tr><td rowspan="1" colspan="1"><italic><tp:taxon-name><tp:taxon-name-part taxon-name-part-type="genus" reg="Euphrosinella">Euphrosinella</tp:taxon-name-part><tp:taxon-name-part taxon-name-part-type="species" reg="georgievae">georgievae</tp:taxon-name-part></tp:taxon-name></italic> sp. nov.</td><td rowspan="1" colspan="1">NHM_5057</td><td rowspan="1" colspan="1">d92b1574-eccb-443c-a15d-b79357360b59</td><td rowspan="1" colspan="1">ANEA 2022.668</td><td rowspan="1" colspan="1">0118302179</td><td rowspan="1" colspan="1"/><td rowspan="1" colspan="1">
                  <ext-link xmlns:xlink="http://www.w3.org/1999/xlink" ext-link-type="gen" xlink:href="ON900122" xlink:type="simple">ON900122</ext-link>
                </td><td rowspan="1" colspan="1"/></tr><tr><td rowspan="1" colspan="1"><italic><tp:taxon-name><tp:taxon-name-part taxon-name-part-type="genus" reg="Euphrosinella">Euphrosinella</tp:taxon-name-part><tp:taxon-name-part taxon-name-part-type="species" reg="georgievae">georgievae</tp:taxon-name-part></tp:taxon-name></italic> sp. nov.</td><td rowspan="1" colspan="1">NHM_7235</td><td rowspan="1" colspan="1">55637dc0-f9b9-4586-9bfb-7a821c785279</td><td rowspan="1" colspan="1">ANEA 2022.669</td><td rowspan="1" colspan="1">0118302163</td><td rowspan="1" colspan="1"/><td rowspan="1" colspan="1">
                  <ext-link xmlns:xlink="http://www.w3.org/1999/xlink" ext-link-type="gen" xlink:href="ON900127" xlink:type="simple">ON900127</ext-link>
                </td><td rowspan="1" colspan="1"/></tr><tr><td rowspan="1" colspan="1"><italic><tp:taxon-name><tp:taxon-name-part taxon-name-part-type="genus" reg="Euphrosinella">Euphrosinella</tp:taxon-name-part><tp:taxon-name-part taxon-name-part-type="species" reg="georgievae">georgievae</tp:taxon-name-part></tp:taxon-name></italic> sp. nov.</td><td rowspan="1" colspan="1">NHM_2908</td><td rowspan="1" colspan="1">fba3fab7-ae4b-4415-a73c-a2ba6cd44601</td><td rowspan="1" colspan="1">ANEA 2022.670</td><td rowspan="1" colspan="1">0118302161</td><td rowspan="1" colspan="1"/><td rowspan="1" colspan="1">
                  <ext-link xmlns:xlink="http://www.w3.org/1999/xlink" ext-link-type="gen" xlink:href="ON900117" xlink:type="simple">ON900117</ext-link>
                </td><td rowspan="1" colspan="1"/></tr></tbody></table></table-wrap><fig id="F5" position="float" orientation="portrait"><object-id xmlns:xlink="http://www.w3.org/1999/xlink" content-type="doi" xlink:type="simple">10.3897/zookeys.1137.86150.figure5</object-id><object-id xmlns:xlink="http://www.w3.org/1999/xlink" content-type="arpha" xlink:type="simple">25DCDC47-D531-569D-9795-61BE92FCC93D</object-id><label>Figure 5.</label><caption><p>Majority-rule consensus trees from the Bayesian analyses with posterior probability values on nodes. Taxon names highlighted in blue are news species or new sequences for already known species. <bold>A</bold><tp:taxon-name><tp:taxon-name-part taxon-name-part-type="family">Amphinomidae</tp:taxon-name-part></tp:taxon-name> phylogenetic tree using a combined datasets for COI, 16S, and 18S with 26 terminal taxa of which <italic><tp:taxon-name><tp:taxon-name-part taxon-name-part-type="genus" reg="Euphrosine">Euphrosine</tp:taxon-name-part><tp:taxon-name-part taxon-name-part-type="species" reg="foliosa">foliosa</tp:taxon-name-part></tp:taxon-name></italic> (<tp:taxon-name><tp:taxon-name-part taxon-name-part-type="family">Euphrosinidae</tp:taxon-name-part></tp:taxon-name>) was used as a root <bold>B</bold><tp:taxon-name><tp:taxon-name-part taxon-name-part-type="family">Euphrosinidae</tp:taxon-name-part></tp:taxon-name> phylogenetic tree using a combined datasets for 16S and 18S with nine terminal taxa of which <italic><tp:taxon-name><tp:taxon-name-part taxon-name-part-type="genus" reg="Paramphinome">Paramphinome</tp:taxon-name-part><tp:taxon-name-part taxon-name-part-type="species" reg="jeffreysii">jeffreysii</tp:taxon-name-part></tp:taxon-name></italic> (<tp:taxon-name><tp:taxon-name-part taxon-name-part-type="family">Amphinomidae</tp:taxon-name-part></tp:taxon-name>) was used as a root.</p></caption><graphic xmlns:xlink="http://www.w3.org/1999/xlink" xlink:href="zookeys-1137-033_article-86150__-g005.jpg" position="float" orientation="portrait" xlink:type="simple" id="oo_786205.jpg"><uri content-type="original_file" xlink:type="simple">https://binary.pensoft.net/fig/786205</uri></graphic></fig><fig id="F1" position="float" orientation="portrait"><object-id xmlns:xlink="http://www.w3.org/1999/xlink" content-type="doi" xlink:type="simple">10.3897/zookeys.1137.86150.figure1</object-id><object-id xmlns:xlink="http://www.w3.org/1999/xlink" content-type="arpha" xlink:type="simple">259C1A13-9C25-582D-84E9-801B9067A98C</object-id><label>Figure 1.</label><caption><p>Map of <abbrev xmlns:xlink="http://www.w3.org/1999/xlink" xlink:title="Clarion-Clipperton Zone" id="ABBRID0E6BAE" xlink:type="simple">CCZ</abbrev> of exploration areas and areas of particular interest, with targeted areas where samples of this study were collected highlighted in colours (see legend for explanation).</p></caption><graphic xmlns:xlink="http://www.w3.org/1999/xlink" xlink:href="zookeys-1137-033_article-86150__-g001.jpg" position="float" orientation="portrait" xlink:type="simple" id="oo_786201.jpg"><uri content-type="original_file" xlink:type="simple">https://binary.pensoft.net/fig/786201</uri></graphic></fig></tp:treatment-sec><ref-list><ref id="B20"><mixed-citation xmlns:xlink="http://www.w3.org/1999/xlink" xlink:type="simple"><person-group><name name-style="western"><surname>Brasier</surname><given-names>MJ</given-names></name><name name-style="western"><surname>Wiklund</surname><given-names>H</given-names></name><name name-style="western"><surname>Neal</surname><given-names>L</given-names></name><name name-style="western"><surname>Jeffreys</surname><given-names>R</given-names></name><name name-style="western"><surname>Linse</surname><given-names>K</given-names></name><name name-style="western"><surname>Ruhl</surname><given-names>H</given-names></name><name name-style="western"><surname>Glover</surname><given-names>AG</given-names></name></person-group> (<year>2016</year>) <article-title>DNA barcoding uncovers cryptic diversity in 50% of deep-sea Antarctic polychaetes.</article-title><source>Royal Society Open Science</source><volume>3</volume>(<issue>11</issue>): <fpage>160432</fpage>. <ext-link xlink:type="simple" ext-link-type="doi" xlink:href="10.1098/rsos.160432">https://doi.org/10.1098/rsos.160432</ext-link></mixed-citation></ref></ref-list></tp:taxon-treatment>
