# Supplementary material for: ﻿Abyssal fauna of polymetallic nodule exploration areas, eastern Clarion-Clipperton Zone, central Pacific Ocean: Amphinomidae and Euphrosinidae (Annelida, Amphinomida)
Source: Zookeys. 2022 Dec 22;1137:33–74. doi: 10.3897/zookeys.1137.86150 (PMC9836652; doi:10.3897/zookeys.1137.86150)
Supplement: XML Treatment for Euphrosinopsis [file zookeys.1137.86150-treatment8.xml]

<!DOCTYPE tp:taxon-treatment
  PUBLIC "-//TaxonX//DTD Taxonomic Treatment Publishing DTD v0 20100105//EN" "tax-treatment-NSO.dtd">
<tp:taxon-treatment xmlns:tp="http://www.plazi.org/taxpub"><tp:treatment-meta><kwd-group><label>Taxon classification</label><kwd>
                <named-content content-type="kingdom">Animalia</named-content>
              </kwd><kwd>
                <named-content content-type="order">Amphinomida</named-content>
              </kwd><kwd>
                <named-content content-type="family">Euphrosinidae</named-content>
              </kwd></kwd-group><mixed-citation publication-type="journal"><person-group><name><surname>Neal</surname><given-names>Lenka</given-names></name><name><surname>Wiklund</surname><given-names>Helena</given-names></name><name><surname>Gunton</surname><given-names>Laetitia M.</given-names></name><name><surname>Rabone</surname><given-names>Muriel</given-names></name><name><surname>Bribiesca-Contreras</surname><given-names>Guadalupe</given-names></name><name><surname>Dahlgren</surname><given-names>Thomas G.</given-names></name><name><surname>Glover</surname><given-names>Adrian G.</given-names></name></person-group><article-title>﻿Abyssal fauna of polymetallic nodule exploration areas, eastern Clarion-Clipperton Zone, central Pacific Ocean: <tp:taxon-name><tp:taxon-name-part taxon-name-part-type="family">Amphinomidae</tp:taxon-name-part></tp:taxon-name> and <tp:taxon-name><tp:taxon-name-part taxon-name-part-type="family">Euphrosinidae</tp:taxon-name-part></tp:taxon-name> (<tp:taxon-name><tp:taxon-name-part taxon-name-part-type="phylum">Annelida</tp:taxon-name-part></tp:taxon-name>, <tp:taxon-name><tp:taxon-name-part taxon-name-part-type="order">Amphinomida</tp:taxon-name-part></tp:taxon-name>)</article-title><source>Zookeys</source><day>22</day><month>12</month><year>2022</year><volume>1137</volume><fpage>33</fpage><lpage>74</lpage><pub-id pub-id-type="doi">10.3897/zookeys.1137.86150</pub-id></mixed-citation></tp:treatment-meta><tp:nomenclature><label>﻿</label><tp:taxon-name>
              <object-id xmlns:xlink="http://www.w3.org/1999/xlink" content-type="arpha" xlink:type="simple">A9562A24-D8B2-535E-B6CC-56A931B18C04</object-id>
              <tp:taxon-name-part taxon-name-part-type="genus" reg="Euphrosinopsis">Euphrosinopsis</tp:taxon-name-part>
            </tp:taxon-name><tp:taxon-authority>Kudenov, 1993</tp:taxon-authority></tp:nomenclature><tp:treatment-sec sec-type="type species" id="SECID0EXICI"><title>Type species.</title><p><italic><tp:taxon-name><tp:taxon-name-part taxon-name-part-type="genus" reg="Euphrosinopsis">Euphrosinopsis</tp:taxon-name-part><tp:taxon-name-part taxon-name-part-type="species" reg="antipoda">antipoda</tp:taxon-name-part></tp:taxon-name></italic> Kudenov, 1993.</p></tp:treatment-sec><tp:treatment-sec sec-type="diagnosis" id="SECID0EIJCI"><title>Diagnosis</title><p>(after <xref ref-type="bibr" rid="B64">Kudenov (1993)</xref>). Prostomium with five appendages, including median antenna, two lateral antennae, and two palps. No prostomial eyes, with one pair of eyes deeply embedded lateral to median antenna. Caruncle free from the body wall for most of its length.</p></tp:treatment-sec><tp:treatment-sec sec-type="remarks" id="SECID0ESJCI"><title>Remarks.</title><p>The genus <italic><tp:taxon-name><tp:taxon-name-part taxon-name-part-type="genus" reg="Euphrosinopsis">Euphrosinopsis</tp:taxon-name-part></tp:taxon-name></italic> is currently endemic to Antarctica and has been established to accommodate three known Antarctic species (<xref ref-type="bibr" rid="B64">Kudenov 1993</xref>): <italic><tp:taxon-name><tp:taxon-name-part taxon-name-part-type="genus" reg="Euphrosinopsis">E.</tp:taxon-name-part><tp:taxon-name-part taxon-name-part-type="species" reg="antarctica">antarctica</tp:taxon-name-part></tp:taxon-name></italic> (Hartmann-Schröder &amp; Rosenfeldt, 1992), <italic><tp:taxon-name><tp:taxon-name-part taxon-name-part-type="genus" reg="Euphrosinopsis">E.</tp:taxon-name-part><tp:taxon-name-part taxon-name-part-type="species" reg="crassiseta">crassiseta</tp:taxon-name-part></tp:taxon-name></italic> Kudenov, 1993, and <italic><tp:taxon-name><tp:taxon-name-part taxon-name-part-type="genus" reg="Euphrosinopsis">E.</tp:taxon-name-part><tp:taxon-name-part taxon-name-part-type="species" reg="horsti">horsti</tp:taxon-name-part></tp:taxon-name></italic> Kudenov, 1993. It is similar to <italic><tp:taxon-name><tp:taxon-name-part taxon-name-part-type="genus" reg="Euphrosinella">Euphrosinella</tp:taxon-name-part></tp:taxon-name></italic> in having five prostomial appendages and reduced fusion of caruncle to the body wall. The main difference from both <italic><tp:taxon-name><tp:taxon-name-part taxon-name-part-type="genus" reg="Euphrosine">Euphrosine</tp:taxon-name-part></tp:taxon-name></italic> and <italic><tp:taxon-name><tp:taxon-name-part taxon-name-part-type="genus" reg="Euphrosinella">Euphrosinella</tp:taxon-name-part></tp:taxon-name></italic> considered by <xref ref-type="bibr" rid="B64">Kudenov (1993)</xref> was the lack of prostomial eyes and presence of large, deeply embedded eyes positioned laterally to median antenna.</p></tp:treatment-sec><ref-list><ref id="B64"><mixed-citation xmlns:xlink="http://www.w3.org/1999/xlink" xlink:type="simple"><person-group><name name-style="western"><surname>Kudenov</surname><given-names>JD</given-names></name></person-group> (<year>1993</year>) <article-title><tp:taxon-name><tp:taxon-name-part taxon-name-part-type="family">Amphinomidae</tp:taxon-name-part></tp:taxon-name> and <tp:taxon-name><tp:taxon-name-part taxon-name-part-type="family">Euphrosinidae</tp:taxon-name-part></tp:taxon-name> (<tp:taxon-name><tp:taxon-name-part taxon-name-part-type="phylum">Annelida</tp:taxon-name-part></tp:taxon-name>: <tp:taxon-name><tp:taxon-name-part taxon-name-part-type="class">Polychaeta</tp:taxon-name-part></tp:taxon-name>) principally from Antarctica, the Southern Ocean, and Subantarctic regions.</article-title><source>Antarctic Research Series, Biology of the Antarctic Seas XXII</source><volume>58</volume>: <fpage>93</fpage>–<lpage>150</lpage>. <ext-link xlink:type="simple" ext-link-type="doi" xlink:href="10.1029/AR058p0093">https://doi.org/10.1029/AR058p0093</ext-link></mixed-citation></ref></ref-list></tp:taxon-treatment>
