# Supplementary material for: ﻿Abyssal fauna of polymetallic nodule exploration areas, eastern Clarion-Clipperton Zone, central Pacific Ocean: Amphinomidae and Euphrosinidae (Annelida, Amphinomida)
Source: Zookeys. 2022 Dec 22;1137:33–74. doi: 10.3897/zookeys.1137.86150 (PMC9836652; doi:10.3897/zookeys.1137.86150)
Supplement: XML Treatment for Euphrosinopsis ahearni [file zookeys.1137.86150-treatment9.xml]

<!DOCTYPE tp:taxon-treatment
  PUBLIC "-//TaxonX//DTD Taxonomic Treatment Publishing DTD v0 20100105//EN" "tax-treatment-NSO.dtd">
<tp:taxon-treatment xmlns:tp="http://www.plazi.org/taxpub"><tp:treatment-meta><kwd-group><label>Taxon classification</label><kwd>
                <named-content content-type="kingdom">Animalia</named-content>
              </kwd><kwd>
                <named-content content-type="order">Amphinomida</named-content>
              </kwd><kwd>
                <named-content content-type="family">Euphrosinidae</named-content>
              </kwd></kwd-group><mixed-citation publication-type="journal"><person-group><name><surname>Neal</surname><given-names>Lenka</given-names></name><name><surname>Wiklund</surname><given-names>Helena</given-names></name><name><surname>Gunton</surname><given-names>Laetitia M.</given-names></name><name><surname>Rabone</surname><given-names>Muriel</given-names></name><name><surname>Bribiesca-Contreras</surname><given-names>Guadalupe</given-names></name><name><surname>Dahlgren</surname><given-names>Thomas G.</given-names></name><name><surname>Glover</surname><given-names>Adrian G.</given-names></name></person-group><article-title>﻿Abyssal fauna of polymetallic nodule exploration areas, eastern Clarion-Clipperton Zone, central Pacific Ocean: <tp:taxon-name><tp:taxon-name-part taxon-name-part-type="family">Amphinomidae</tp:taxon-name-part></tp:taxon-name> and <tp:taxon-name><tp:taxon-name-part taxon-name-part-type="family">Euphrosinidae</tp:taxon-name-part></tp:taxon-name> (<tp:taxon-name><tp:taxon-name-part taxon-name-part-type="phylum">Annelida</tp:taxon-name-part></tp:taxon-name>, <tp:taxon-name><tp:taxon-name-part taxon-name-part-type="order">Amphinomida</tp:taxon-name-part></tp:taxon-name>)</article-title><source>Zookeys</source><day>22</day><month>12</month><year>2022</year><volume>1137</volume><fpage>33</fpage><lpage>74</lpage><pub-id pub-id-type="doi">10.3897/zookeys.1137.86150</pub-id></mixed-citation></tp:treatment-meta><tp:nomenclature><label>﻿</label><tp:taxon-name>
              <object-id xmlns:xlink="http://www.w3.org/1999/xlink" content-type="arpha" xlink:type="simple">2EB737B3-F063-5C23-BC0C-BB27B39BD99A</object-id>
              <tp:taxon-name-part taxon-name-part-type="genus" reg="Euphrosinopsis">Euphrosinopsis</tp:taxon-name-part>
              <tp:taxon-name-part taxon-name-part-type="species" reg="ahearni">ahearni</tp:taxon-name-part>
              <object-id xmlns:xlink="http://www.w3.org/1999/xlink" content-type="zoobank" xlink:type="simple">https://zoobank.org/CF28C891-3176-4233-9FA4-34DB9451B395</object-id>
            </tp:taxon-name><tp:taxon-status xmlns:xlink="http://www.w3.org/1999/xlink" xlink:type="simple">sp. nov.</tp:taxon-status><xref ref-type="fig" rid="F15">Figs 15B</xref><xref ref-type="fig" rid="F17">, 17A–F</xref><xref ref-type="fig" rid="F18">, 18A–F</xref><xref ref-type="fig" rid="F19">, 19A–I</xref></tp:nomenclature><tp:treatment-sec sec-type="material" id="SECID0EWNCI"><title>Material examined.</title><p>NHM_0095, <named-content xmlns:xlink="http://www.w3.org/1999/xlink" content-type="dwc:institutional_code" xlink:title="Natural History Museum, London" xlink:href="http://grbio.org/institution/natural-history-museum-london" xlink:type="simple">NHMUK</named-content> ANEA 2022.644, coll. 11/10/2013, box core, <named-content xmlns:xlink="http://www.w3.org/1999/xlink" content-type="dwc:verbatimCoordinates" xlink:type="simple"><named-content content-type="geo-json" specific-use="{&#34;type&#34;:&#34;Point&#34;,&#34;coordinates&#34;:[-116.703080,13.793350]}" id="NCID0EDOCI" xlink:type="simple">13.79335, -116.70308</named-content></named-content>, 4081 m, UK-1, <ext-link xmlns:xlink="http://www.w3.org/1999/xlink" xlink:type="simple" ext-link-type="uri" xlink:href="http://data.nhm.ac.uk/object/a351cb41-736c-4390-8ad8-02c0358b73e0">http://data.nhm.ac.uk/object/a351cb41-736c-4390-8ad8-02c0358b73e0</ext-link>; NHM_0888, <named-content xmlns:xlink="http://www.w3.org/1999/xlink" content-type="dwc:institutional_code" xlink:title="Natural History Museum, London" xlink:href="http://grbio.org/institution/natural-history-museum-london" xlink:type="simple">NHMUK</named-content> ANEA 2022.645, coll. 23/02/2015, <abbrev xmlns:xlink="http://www.w3.org/1999/xlink" xlink:title="Brenke epibenthic sledge" id="ABBRID0EROCI" xlink:type="simple">EBS</abbrev>, <named-content xmlns:xlink="http://www.w3.org/1999/xlink" content-type="dwc:verbatimCoordinates" xlink:type="simple"><named-content content-type="geo-json" specific-use="{&#34;type&#34;:&#34;Point&#34;,&#34;coordinates&#34;:[-116.610500,12.571333]}" id="NCID0EYOCI" xlink:type="simple">12.571333, -116.6105</named-content></named-content>, 4198 m, UK-1, <ext-link xmlns:xlink="http://www.w3.org/1999/xlink" xlink:type="simple" ext-link-type="uri" xlink:href="http://data.nhm.ac.uk/object/4d76b4e2-569d-4a17-9276-3ce721cbdf72">http://data.nhm.ac.uk/object/4d76b4e2-569d-4a17-9276-3ce721cbdf72</ext-link>; NHM_0551 (paratype, <abbrev xmlns:xlink="http://www.w3.org/1999/xlink" xlink:title="Scanning electron microscopy" id="ABBRID0ECPCI" xlink:type="simple">SEM</abbrev>), <named-content xmlns:xlink="http://www.w3.org/1999/xlink" content-type="dwc:institutional_code" xlink:title="Natural History Museum, London" xlink:href="http://grbio.org/institution/natural-history-museum-london" xlink:type="simple">NHMUK</named-content> ANEA 2022.646, coll. 17/02/2015, <abbrev xmlns:xlink="http://www.w3.org/1999/xlink" xlink:title="Brenke epibenthic sledge" id="ABBRID0EKPCI" xlink:type="simple">EBS</abbrev>, <named-content xmlns:xlink="http://www.w3.org/1999/xlink" content-type="dwc:verbatimCoordinates" xlink:type="simple"><named-content content-type="geo-json" specific-use="{&#34;type&#34;:&#34;Point&#34;,&#34;coordinates&#34;:[-116.548670,12.386243]}" id="NCID0ERPCI" xlink:type="simple">12.386243, -116.54867</named-content></named-content>, 4202 m, UK-1, <ext-link xmlns:xlink="http://www.w3.org/1999/xlink" xlink:type="simple" ext-link-type="uri" xlink:href="http://data.nhm.ac.uk/object/241b828d-a574-47f2-995d-0bdef239c427">http://data.nhm.ac.uk/object/241b828d-a574-47f2-995d-0bdef239c427</ext-link>; NHM_5042, <named-content xmlns:xlink="http://www.w3.org/1999/xlink" content-type="dwc:institutional_code" xlink:title="Natural History Museum, London" xlink:href="http://grbio.org/institution/natural-history-museum-london" xlink:type="simple">NHMUK</named-content> ANEA 2022.647, coll. 30/10/2020, box core, <named-content xmlns:xlink="http://www.w3.org/1999/xlink" content-type="dwc:verbatimCoordinates" xlink:type="simple"><named-content content-type="geo-json" specific-use="{&#34;type&#34;:&#34;Point&#34;,&#34;coordinates&#34;:[-116.263510,10.929360]}" id="NCID0ECQCI" xlink:type="simple">10.92936, -116.26351</named-content></named-content>, 4262 m, <abbrev xmlns:xlink="http://www.w3.org/1999/xlink" xlink:title="Nauru Ocean Resources Inc" id="ABBRID0EHQCI" xlink:type="simple">NORI</abbrev>-D, <ext-link xmlns:xlink="http://www.w3.org/1999/xlink" xlink:type="simple" ext-link-type="uri" xlink:href="http://data.nhm.ac.uk/object/1662fd8b-54a5-4f97-9083-02dbb2df7e39">http://data.nhm.ac.uk/object/1662fd8b-54a5-4f97-9083-02dbb2df7e39</ext-link>; NHM_1737A, <named-content xmlns:xlink="http://www.w3.org/1999/xlink" content-type="dwc:institutional_code" xlink:title="Natural History Museum, London" xlink:href="http://grbio.org/institution/natural-history-museum-london" xlink:type="simple">NHMUK</named-content> ANEA 2022.648, coll. 11/03/2015, <abbrev xmlns:xlink="http://www.w3.org/1999/xlink" xlink:title="Brenke epibenthic sledge" id="ABBRID0EUQCI" xlink:type="simple">EBS</abbrev>, <named-content xmlns:xlink="http://www.w3.org/1999/xlink" content-type="dwc:verbatimCoordinates" xlink:type="simple"><named-content content-type="geo-json" specific-use="{&#34;type&#34;:&#34;Point&#34;,&#34;coordinates&#34;:[-117.192830,12.173830]}" id="NCID0E2QCI" xlink:type="simple">12.17383, -117.19283</named-content></named-content>, 4045 m, <abbrev xmlns:xlink="http://www.w3.org/1999/xlink" xlink:title="Ocean Mineral Singapore" id="ABBRID0EARCI" xlink:type="simple">OMS</abbrev>, <ext-link xmlns:xlink="http://www.w3.org/1999/xlink" xlink:type="simple" ext-link-type="uri" xlink:href="http://data.nhm.ac.uk/object/4f372c07-c466-4b6c-91a9-229cd7c7a17d">http://data.nhm.ac.uk/object/4f372c07-c466-4b6c-91a9-229cd7c7a17d</ext-link>; NHM_1876, <named-content xmlns:xlink="http://www.w3.org/1999/xlink" content-type="dwc:institutional_code" xlink:title="Natural History Museum, London" xlink:href="http://grbio.org/institution/natural-history-museum-london" xlink:type="simple">NHMUK</named-content> ANEA 2022.649, coll. 13/03/2015, <abbrev xmlns:xlink="http://www.w3.org/1999/xlink" xlink:title="Brenke epibenthic sledge" id="ABBRID0ENRCI" xlink:type="simple">EBS</abbrev>, <named-content xmlns:xlink="http://www.w3.org/1999/xlink" content-type="dwc:verbatimCoordinates" xlink:type="simple"><named-content content-type="geo-json" specific-use="{&#34;type&#34;:&#34;Point&#34;,&#34;coordinates&#34;:[-117.217170,12.041500]}" id="NCID0EURCI" xlink:type="simple">12.0415, -117.21717</named-content></named-content>, 4094 m, <abbrev xmlns:xlink="http://www.w3.org/1999/xlink" xlink:title="Ocean Mineral Singapore" id="ABBRID0EZRCI" xlink:type="simple">OMS</abbrev>, <ext-link xmlns:xlink="http://www.w3.org/1999/xlink" xlink:type="simple" ext-link-type="uri" xlink:href="http://data.nhm.ac.uk/object/6ad5c2b3-ece8-4195-a19f-3913de511e71">http://data.nhm.ac.uk/object/6ad5c2b3-ece8-4195-a19f-3913de511e71</ext-link>; NHM_0550, <named-content xmlns:xlink="http://www.w3.org/1999/xlink" content-type="dwc:institutional_code" xlink:title="Natural History Museum, London" xlink:href="http://grbio.org/institution/natural-history-museum-london" xlink:type="simple">NHMUK</named-content> ANEA 2022.650, 17/02/2015, <abbrev xmlns:xlink="http://www.w3.org/1999/xlink" xlink:title="Brenke epibenthic sledge" id="ABBRID0EGSCI" xlink:type="simple">EBS</abbrev>, <named-content xmlns:xlink="http://www.w3.org/1999/xlink" content-type="dwc:verbatimCoordinates" xlink:type="simple"><named-content content-type="geo-json" specific-use="{&#34;type&#34;:&#34;Point&#34;,&#34;coordinates&#34;:[-116.548670,12.386243]}" id="NCID0ENSCI" xlink:type="simple">12.386243, -116.54867</named-content></named-content>, 4202 m, UK-1, <ext-link xmlns:xlink="http://www.w3.org/1999/xlink" xlink:type="simple" ext-link-type="uri" xlink:href="http://data.nhm.ac.uk/object/92791783-35c2-4fbf-80b0-2b074ef70828">http://data.nhm.ac.uk/object/92791783-35c2-4fbf-80b0-2b074ef70828</ext-link>; NHM_1302, <named-content xmlns:xlink="http://www.w3.org/1999/xlink" content-type="dwc:institutional_code" xlink:title="Natural History Museum, London" xlink:href="http://grbio.org/institution/natural-history-museum-london" xlink:type="simple">NHMUK</named-content> ANEA 2022.651, coll. 01/03/2015, <abbrev xmlns:xlink="http://www.w3.org/1999/xlink" xlink:title="Brenke epibenthic sledge" id="ABBRID0E2SCI" xlink:type="simple">EBS</abbrev>, <named-content xmlns:xlink="http://www.w3.org/1999/xlink" content-type="dwc:verbatimCoordinates" xlink:type="simple"><named-content content-type="geo-json" specific-use="{&#34;type&#34;:&#34;Point&#34;,&#34;coordinates&#34;:[-117.302167,12.257333]}" id="NCID0ECTCI" xlink:type="simple">12.257333, -117.3021667</named-content></named-content>, 4302 m, <abbrev xmlns:xlink="http://www.w3.org/1999/xlink" xlink:title="Ocean Mineral Singapore" id="ABBRID0EHTCI" xlink:type="simple">OMS</abbrev>, <ext-link xmlns:xlink="http://www.w3.org/1999/xlink" xlink:type="simple" ext-link-type="uri" xlink:href="http://data.nhm.ac.uk/object/7aabe644-2ec6-4671-8c1a-f826eeeb0b46">http://data.nhm.ac.uk/object/7aabe644-2ec6-4671-8c1a-f826eeeb0b46</ext-link>; NHM_1302A (holotype), <named-content xmlns:xlink="http://www.w3.org/1999/xlink" content-type="dwc:institutional_code" xlink:title="Natural History Museum, London" xlink:href="http://grbio.org/institution/natural-history-museum-london" xlink:type="simple">NHMUK</named-content> ANEA 2022.652, coll. 01/03/2015, <abbrev xmlns:xlink="http://www.w3.org/1999/xlink" xlink:title="Brenke epibenthic sledge" id="ABBRID0EUTCI" xlink:type="simple">EBS</abbrev>, <named-content xmlns:xlink="http://www.w3.org/1999/xlink" content-type="dwc:verbatimCoordinates" xlink:type="simple"><named-content content-type="geo-json" specific-use="{&#34;type&#34;:&#34;Point&#34;,&#34;coordinates&#34;:[-117.302167,12.257333]}" id="NCID0E2TCI" xlink:type="simple">12.257333, -117.3021667</named-content></named-content>, 4302 m, <abbrev xmlns:xlink="http://www.w3.org/1999/xlink" xlink:title="Ocean Mineral Singapore" id="ABBRID0EAUCI" xlink:type="simple">OMS</abbrev>, <ext-link xmlns:xlink="http://www.w3.org/1999/xlink" xlink:type="simple" ext-link-type="uri" xlink:href="http://data.nhm.ac.uk/object/479933d3-9943-4d87-a1b8-ea120bd8f4ee">http://data.nhm.ac.uk/object/479933d3-9943-4d87-a1b8-ea120bd8f4ee</ext-link>; NHM_1737, <named-content xmlns:xlink="http://www.w3.org/1999/xlink" content-type="dwc:institutional_code" xlink:title="Natural History Museum, London" xlink:href="http://grbio.org/institution/natural-history-museum-london" xlink:type="simple">NHMUK</named-content> ANEA 2022.653, coll. 11/03/2015, <abbrev xmlns:xlink="http://www.w3.org/1999/xlink" xlink:title="Brenke epibenthic sledge" id="ABBRID0ENUCI" xlink:type="simple">EBS</abbrev>, <named-content xmlns:xlink="http://www.w3.org/1999/xlink" content-type="dwc:verbatimCoordinates" xlink:type="simple"><named-content content-type="geo-json" specific-use="{&#34;type&#34;:&#34;Point&#34;,&#34;coordinates&#34;:[-117.192830,12.173830]}" id="NCID0EUUCI" xlink:type="simple">12.17383, -117.19283</named-content></named-content>, 4045 m, <abbrev xmlns:xlink="http://www.w3.org/1999/xlink" xlink:title="Ocean Mineral Singapore" id="ABBRID0EZUCI" xlink:type="simple">OMS</abbrev>, <ext-link xmlns:xlink="http://www.w3.org/1999/xlink" xlink:type="simple" ext-link-type="uri" xlink:href="http://data.nhm.ac.uk/object/2ca3e584-a68d-4ea5-98d2-75ce10515386">http://data.nhm.ac.uk/object/2ca3e584-a68d-4ea5-98d2-75ce10515386</ext-link>;</p><p>NHM_1737C (paratype), <named-content xmlns:xlink="http://www.w3.org/1999/xlink" content-type="dwc:institutional_code" xlink:title="Natural History Museum, London" xlink:href="http://grbio.org/institution/natural-history-museum-london" xlink:type="simple">NHMUK</named-content> ANEA 2022.654, coll. 11/03/2015, <abbrev xmlns:xlink="http://www.w3.org/1999/xlink" xlink:title="Brenke epibenthic sledge" id="ABBRID0EIVCI" xlink:type="simple">EBS</abbrev>, <named-content xmlns:xlink="http://www.w3.org/1999/xlink" content-type="dwc:verbatimCoordinates" xlink:type="simple"><named-content content-type="geo-json" specific-use="{&#34;type&#34;:&#34;Point&#34;,&#34;coordinates&#34;:[-117.192830,12.173830]}" id="NCID0EPVCI" xlink:type="simple">12.17383, -117.19283</named-content></named-content>, 4045 m, <abbrev xmlns:xlink="http://www.w3.org/1999/xlink" xlink:title="Ocean Mineral Singapore" id="ABBRID0EUVCI" xlink:type="simple">OMS</abbrev>, <ext-link xmlns:xlink="http://www.w3.org/1999/xlink" xlink:type="simple" ext-link-type="uri" xlink:href="http://data.nhm.ac.uk/object/efe95a8c-fc88-4849-ad26-1df3d292ef20">http://data.nhm.ac.uk/object/efe95a8c-fc88-4849-ad26-1df3d292ef20</ext-link>; NHM_0616, <named-content xmlns:xlink="http://www.w3.org/1999/xlink" content-type="dwc:institutional_code" xlink:title="Natural History Museum, London" xlink:href="http://grbio.org/institution/natural-history-museum-london" xlink:type="simple">NHMUK</named-content> ANEA 2022.655, coll. 17/02/2015, <abbrev xmlns:xlink="http://www.w3.org/1999/xlink" xlink:title="Brenke epibenthic sledge" id="ABBRID0EBWCI" xlink:type="simple">EBS</abbrev>, <named-content xmlns:xlink="http://www.w3.org/1999/xlink" content-type="dwc:verbatimCoordinates" xlink:type="simple"><named-content content-type="geo-json" specific-use="{&#34;type&#34;:&#34;Point&#34;,&#34;coordinates&#34;:[-116.548670,12.386243]}" id="NCID0EIWCI" xlink:type="simple">12.386243, -116.54867</named-content></named-content>, 4202 m, UK-1, <ext-link xmlns:xlink="http://www.w3.org/1999/xlink" xlink:type="simple" ext-link-type="uri" xlink:href="http://data.nhm.ac.uk/object/4758bf19-c6d0-42e0-b5ba-e83e203d2e18">http://data.nhm.ac.uk/object/4758bf19-c6d0-42e0-b5ba-e83e203d2e18</ext-link>; NHM_0759, <named-content xmlns:xlink="http://www.w3.org/1999/xlink" content-type="dwc:institutional_code" xlink:title="Natural History Museum, London" xlink:href="http://grbio.org/institution/natural-history-museum-london" xlink:type="simple">NHMUK</named-content> ANEA 2022.656, coll. 20/02/2015, <abbrev xmlns:xlink="http://www.w3.org/1999/xlink" xlink:title="Brenke epibenthic sledge" id="ABBRID0EWWCI" xlink:type="simple">EBS</abbrev>, <named-content xmlns:xlink="http://www.w3.org/1999/xlink" content-type="dwc:verbatimCoordinates" xlink:type="simple"><named-content content-type="geo-json" specific-use="{&#34;type&#34;:&#34;Point&#34;,&#34;coordinates&#34;:[-116.604170,12.537170]}" id="NCID0E4WCI" xlink:type="simple">12.53717, -116.60417</named-content></named-content>, 4425 m, UK-1, <ext-link xmlns:xlink="http://www.w3.org/1999/xlink" xlink:type="simple" ext-link-type="uri" xlink:href="http://data.nhm.ac.uk/object/b0f9162f-a861-4eb2-89a1-ce25c2bd09c4">http://data.nhm.ac.uk/object/b0f9162f-a861-4eb2-89a1-ce25c2bd09c4</ext-link>; NHM_1839, <named-content xmlns:xlink="http://www.w3.org/1999/xlink" content-type="dwc:institutional_code" xlink:title="Natural History Museum, London" xlink:href="http://grbio.org/institution/natural-history-museum-london" xlink:type="simple">NHMUK</named-content> ANEA 2022.657, coll. 12/03/2015, box core, <named-content xmlns:xlink="http://www.w3.org/1999/xlink" content-type="dwc:verbatimCoordinates" xlink:type="simple"><named-content content-type="geo-json" specific-use="{&#34;type&#34;:&#34;Point&#34;,&#34;coordinates&#34;:[-117.196600,12.099900]}" id="NCID0EOXCI" xlink:type="simple">12.0999, -117.1966</named-content></named-content>, 4051 m, <abbrev xmlns:xlink="http://www.w3.org/1999/xlink" xlink:title="Ocean Mineral Singapore" id="ABBRID0ETXCI" xlink:type="simple">OMS</abbrev>, <ext-link xmlns:xlink="http://www.w3.org/1999/xlink" xlink:type="simple" ext-link-type="uri" xlink:href="http://data.nhm.ac.uk/object/02a5ace7-841e-4f50-bf03-57ba21f02f7c">http://data.nhm.ac.uk/object/02a5ace7-841e-4f50-bf03-57ba21f02f7c</ext-link>.</p></tp:treatment-sec><tp:treatment-sec sec-type="diagnosis" id="SECID0E3XCI"><title>Diagnosis.</title><p><bold><italic>Holotype</italic></bold> (<named-content xmlns:xlink="http://www.w3.org/1999/xlink" content-type="dwc:institutional_code" xlink:title="Natural History Museum, London" xlink:href="http://grbio.org/institution/natural-history-museum-london" xlink:type="simple">NHMUK</named-content> ANEA.2022.652) complete (except for tissue sampled for DNA), 2.2 mm long and 0.8 mm wide without chaetae for 12 chaetigers (Fig. <xref ref-type="fig" rid="F17">17A–F</xref>). <bold><italic>Paratype</italic></bold> (<named-content xmlns:xlink="http://www.w3.org/1999/xlink" content-type="dwc:institutional_code" xlink:title="Natural History Museum, London" xlink:href="http://grbio.org/institution/natural-history-museum-london" xlink:type="simple">NHMUK</named-content> ANEA.2022.654) complete (except for tissue sampled for DNA), 2.8 mm long and 1 mm wide for 12 chaetigers (Fig. <xref ref-type="fig" rid="F18">18A–F</xref>). <bold><italic>Paratype</italic></bold> (<named-content xmlns:xlink="http://www.w3.org/1999/xlink" content-type="dwc:institutional_code" xlink:title="Natural History Museum, London" xlink:href="http://grbio.org/institution/natural-history-museum-london" xlink:type="simple">NHMUK</named-content> ANEA.2022.646, <abbrev xmlns:xlink="http://www.w3.org/1999/xlink" xlink:title="Scanning electron microscopy" id="ABBRID0EBZCI" xlink:type="simple">SEM</abbrev> specimen) anterior fragment only (Fig. <xref ref-type="fig" rid="F19">19A–I</xref>). Body short, oval, flattened, pale yellow in alcohol (Figs <xref ref-type="fig" rid="F17">17A</xref>, <xref ref-type="fig" rid="F18">18B</xref>), with a patch of light brown pigmentation on prostomium (Fig. <xref ref-type="fig" rid="F18">18C</xref>). Live specimen pale with blueish hues (Fig. <xref ref-type="fig" rid="F18">18A</xref>). Prostomium longer than wide, with 5 prostomial appendages (Fig. <xref ref-type="fig" rid="F15">15B</xref>). Pair of short slender palps (Figs <xref ref-type="fig" rid="F17">17C</xref>, <xref ref-type="fig" rid="F18">18D</xref>); pair of slender lateral antenna (at least twice the length of palps) (Figs <xref ref-type="fig" rid="F17">17C</xref>, <xref ref-type="fig" rid="F18">18D</xref>) and median antenna of caruncle with long thick ceratophore and very long slender cirrus reaching dorsally to chaetiger 7 (Fig. <xref ref-type="fig" rid="F17">17F</xref>). Caruncle as oval lobe reaching to anterior margin of chaetiger 4, mostly free of body wall, with median keel and two pairs of lateral ridges, median keel slightly thicker than the lateral ones. Single pair of large, spherical eyes, deeply embedded, lateral to median antenna and caruncle (Figs <xref ref-type="fig" rid="F15">15B</xref>, <xref ref-type="fig" rid="F18">18A</xref>).</p><fig id="F17" position="float" orientation="portrait"><object-id xmlns:xlink="http://www.w3.org/1999/xlink" content-type="doi" xlink:type="simple">10.3897/zookeys.1137.86150.figure17</object-id><object-id xmlns:xlink="http://www.w3.org/1999/xlink" content-type="arpha" xlink:type="simple">E3F37DE7-5BA2-5943-8FFE-1B65D7852087</object-id><label>Figure 17.</label><caption><p><italic><tp:taxon-name><tp:taxon-name-part taxon-name-part-type="genus" reg="Euphrosinopsis">Euphrosinopsis</tp:taxon-name-part><tp:taxon-name-part taxon-name-part-type="species" reg="ahearni">ahearni</tp:taxon-name-part></tp:taxon-name></italic> sp. nov. (holotype <named-content xmlns:xlink="http://www.w3.org/1999/xlink" content-type="dwc:institutional_code" xlink:title="Natural History Museum, London" xlink:href="http://grbio.org/institution/natural-history-museum-london" xlink:type="simple">NHMUK</named-content> ANEA.2022.652) <bold>A</bold> preserved specimen in dorsolateral view, pygidial cirri marked by arrows <bold>B</bold> specimen Shirlastained in dorsolateral view, pygidial cirri marked by arrows <bold>C</bold> detail of prostomium in dorsal view with palps (p) and lateral antennae (la) marked by arrows <bold>D, E</bold> branched branchiae (br) and lateral cirrus (cir) of midbody chaetigers <bold>F</bold> detail of midbody chaetigers, median antenna (ma) marked by arrow. Scale bars: 1 mm. Abbreviations: P – palps, la – lateral antennae, cir – cirrus, br – branchiae, ma – median antenna.</p></caption><graphic xmlns:xlink="http://www.w3.org/1999/xlink" xlink:href="zookeys-1137-033_article-86150__-g017.jpg" position="float" orientation="portrait" xlink:type="simple" id="oo_786217.jpg"><uri content-type="original_file" xlink:type="simple">https://binary.pensoft.net/fig/786217</uri></graphic></fig><p>Parapodia biramous, two rami well separated. Parapodia of chaetiger 1 well developed, not reduced, parapodial cirri, branchiae or ringent chaetae not observed. In subsequent parapodia, parapodial appendages in the following dorsoventral order: dorsal cirrus, 1<sup>st</sup> branchia, lateral cirrus, 2<sup>nd</sup> branchia, ventral cirrus (Fig. <xref ref-type="fig" rid="F15">15E</xref>). Dorsal cirrus as a single very long filament (extending over two chaetigers in mid-body segments) (Fig. <xref ref-type="fig" rid="F18">18F</xref>); the lateral cirrus as a shorter, stouter filament (Fig. <xref ref-type="fig" rid="F17">17D, E</xref>); ventral cirri often missing, when observed, very slender (Fig. <xref ref-type="fig" rid="F18">18E</xref>). Branchiae up to two pairs present per segment in mid-body, first branchia attached laterally to dorsal cirrus (Figs <xref ref-type="fig" rid="F15">15E</xref>, <xref ref-type="fig" rid="F18">18F</xref>), second branchia attached laterally to lateral cirrus (Figs <xref ref-type="fig" rid="F15">15E</xref>, <xref ref-type="fig" rid="F17">17D</xref>), both branchiae branched with 2–4 very long and slender branches (Figs <xref ref-type="fig" rid="F15">15E</xref>, <xref ref-type="fig" rid="F17">17D, E</xref>, <xref ref-type="fig" rid="F18">18E, F</xref>).</p><fig id="F18" position="float" orientation="portrait"><object-id xmlns:xlink="http://www.w3.org/1999/xlink" content-type="doi" xlink:type="simple">10.3897/zookeys.1137.86150.figure18</object-id><object-id xmlns:xlink="http://www.w3.org/1999/xlink" content-type="arpha" xlink:type="simple">18CDCB6F-C607-5298-8C08-5B26D72DE605</object-id><label>Figure 18.</label><caption><p><italic><tp:taxon-name><tp:taxon-name-part taxon-name-part-type="genus" reg="Euphrosinopsis">Euphrosinopsis</tp:taxon-name-part><tp:taxon-name-part taxon-name-part-type="species" reg="ahearni">ahearni</tp:taxon-name-part></tp:taxon-name></italic> sp. nov. (paratype <named-content xmlns:xlink="http://www.w3.org/1999/xlink" content-type="dwc:institutional_code" xlink:title="Natural History Museum, London" xlink:href="http://grbio.org/institution/natural-history-museum-london" xlink:type="simple">NHMUK</named-content> ANEA.2022.654, unless stated otherwise) <bold>A</bold> live image of paratype (<named-content xmlns:xlink="http://www.w3.org/1999/xlink" content-type="dwc:institutional_code" xlink:title="Natural History Museum, London" xlink:href="http://grbio.org/institution/natural-history-museum-london" xlink:type="simple">NHMUK</named-content> ANEA.2022.646), with eyespots (E) marked by arrows <bold>B</bold> preserved specimen in dorsolateral view <bold>C</bold> anterior end in dorsolateral view <bold>D</bold> detail of prostomium (specimen stained with Shirlastain) with palp (P) and lateral antennae (La) marked by arrows <bold>E</bold> two pairs of branched branchiae (Br), lateral cirrus (LC) and ventral cirrus (VC) of midbody chaetigers <bold>F</bold> dorsal cirrus (DC) and branchia (Br) of midbody chaetigers. Scale bars: 1 mm. Abbreviations: E – eyes, P – palps, La – lateral antennae, Br – branchiae, LC – lateral cirrus, VC – ventral cirrus, DC dorsal cirrus.</p></caption><graphic xmlns:xlink="http://www.w3.org/1999/xlink" xlink:href="zookeys-1137-033_article-86150__-g018.jpg" position="float" orientation="portrait" xlink:type="simple" id="oo_786218.jpg"><uri content-type="original_file" xlink:type="simple">https://binary.pensoft.net/fig/786218</uri></graphic></fig><p>Chaetae fragile, prone to breakage, of two main types: 1. Numerous, bifurcate chaetae arranged in three rows in notopodia; their shafts of various length and thickness (Fig. <xref ref-type="fig" rid="F19">19A</xref>); their prongs variable in length with short furcate chaetae in anterior tier having the ratio of short to long prong ca. 1:3.5 (where possible to establish), the prong ratio of longest chaetae in the mid tear 1:4–5 (where possible to establish); prongs mainly smooth or with faint serration (Fig. <xref ref-type="fig" rid="F19">19C–E</xref>); 2. Ringent chaetae (sensu <xref ref-type="bibr" rid="B64">Kudenov 1993</xref>) present in notopodia only, numerous (ca. 20 per notopodium) (Fig. <xref ref-type="fig" rid="F19">19A, B</xref>), composed of two curved prongs of unequal length and thickness, both with distinct serration, the long prong distally with slender tip, short prong broad and distally rounded (Fig. <xref ref-type="fig" rid="F19">19F–I</xref>). Neurochaetae numerous, but thinner than notochaetae, all bifurcate, of varying lengths prongs appearing smooth. Pygidium with paired anal cirri, resembling cylindrical tube feet (Fig. <xref ref-type="fig" rid="F17">17A, B</xref>).</p><fig id="F19" position="float" orientation="portrait"><object-id xmlns:xlink="http://www.w3.org/1999/xlink" content-type="doi" xlink:type="simple">10.3897/zookeys.1137.86150.figure19</object-id><object-id xmlns:xlink="http://www.w3.org/1999/xlink" content-type="arpha" xlink:type="simple">D4B2496E-D946-58B2-B583-295C61370C24</object-id><label>Figure 19.</label><caption><p><italic><tp:taxon-name><tp:taxon-name-part taxon-name-part-type="genus" reg="Euphrosinopsis">Euphrosinopsis</tp:taxon-name-part><tp:taxon-name-part taxon-name-part-type="species" reg="ahearni">ahearni</tp:taxon-name-part></tp:taxon-name></italic> sp. nov. (paratype <named-content xmlns:xlink="http://www.w3.org/1999/xlink" content-type="dwc:institutional_code" xlink:title="Natural History Museum, London" xlink:href="http://grbio.org/institution/natural-history-museum-london" xlink:type="simple">NHMUK</named-content> ANEA.2022.646) <bold>A</bold> mid-body parapodium <bold>B</bold> notochaetae – anterior tier bifurcate and mid-tier ringent chaetae <bold>C</bold> bifurcate notochaetae posterior tier <bold>D, E</bold> details of variously serrated bifurcate notochaetae <bold>F, G</bold> examples of non-pigmented ringent notochaetae <bold>H</bold> details of pigmented ringent chaeta <bold>I</bold><abbrev xmlns:xlink="http://www.w3.org/1999/xlink" xlink:title="Scanning electron microscopy" id="ABBRID0E3ADI" xlink:type="simple">SEM</abbrev> micrograph of ringent chaeta. Scale bars: 250 µm (<bold>A</bold>); 100 µm <bold>(B–D</bold>); 50 µm <bold>(E–H</bold>); 20 µm (<bold>I</bold>).</p></caption><graphic xmlns:xlink="http://www.w3.org/1999/xlink" xlink:href="zookeys-1137-033_article-86150__-g019.jpg" position="float" orientation="portrait" xlink:type="simple" id="oo_786219.jpg"><uri content-type="original_file" xlink:type="simple">https://binary.pensoft.net/fig/786219</uri></graphic></fig></tp:treatment-sec><tp:treatment-sec sec-type="Molecular Information" id="SECID0ENBDI"><title>Molecular Information.</title><p>Specimen (<named-content xmlns:xlink="http://www.w3.org/1999/xlink" content-type="dwc:institutional_code" xlink:title="Natural History Museum, London" xlink:href="http://grbio.org/institution/natural-history-museum-london" xlink:type="simple">NHMUK</named-content> ANEA.2022.644) was sequenced for 16S and 18S while 14 other specimens were sequenced for 16S only. There were no identical sequences for 16S on GenBank (Table <xref ref-type="table" rid="T1">1</xref>). The relationships between <italic><tp:taxon-name><tp:taxon-name-part taxon-name-part-type="genus" reg="Euphrosinella">Euphrosinella</tp:taxon-name-part></tp:taxon-name></italic> and <italic><tp:taxon-name><tp:taxon-name-part taxon-name-part-type="genus" reg="Euphrosinopsis">Euphrosinopsis</tp:taxon-name-part></tp:taxon-name></italic> in the phylogenetic tree is unresolved (Fig. <xref ref-type="fig" rid="F5">5B</xref>). As COI sequencing was not successful in this study, all euphrosinid species are represented by only 16S and 18S.</p></tp:treatment-sec><tp:treatment-sec sec-type="remarks" id="SECID0ENCDI"><title>Remarks.</title><p>The <abbrev xmlns:xlink="http://www.w3.org/1999/xlink" xlink:title="Clarion-Clipperton Zone" id="ABBRID0ETCDI" xlink:type="simple">CCZ</abbrev> species agrees well with the genus <italic><tp:taxon-name><tp:taxon-name-part taxon-name-part-type="genus" reg="Euphrosinopsis">Euphrosinopsis</tp:taxon-name-part></tp:taxon-name></italic> in having five prostomial appendages, caruncle partially free from the body wall and the presence of large, deeply embedded eyes lateral to median antenna and caruncle. However, this species shows differences from all known species in this genus, suggesting it belongs to a new species. <italic><tp:taxon-name><tp:taxon-name-part taxon-name-part-type="genus" reg="Euphrosinopsis">Euphrosinopsis</tp:taxon-name-part><tp:taxon-name-part taxon-name-part-type="species" reg="crassiseta">crassiseta</tp:taxon-name-part></tp:taxon-name></italic> (type locality: Weddell Sea, 3697 m) can be easily distinguished by having only small, cirriform branchia per segment rather than two pairs of branched branchiae, by the absence of ringent chaetae and presence of coarsely serrated neurochaetae. <italic><tp:taxon-name><tp:taxon-name-part taxon-name-part-type="genus" reg="Euphrosinopsis">Euphrosinopsis</tp:taxon-name-part><tp:taxon-name-part taxon-name-part-type="species" reg="horsti">horsti</tp:taxon-name-part></tp:taxon-name></italic> (type locality: Pacific Antarctic Ridge, 3219–3255 m) also has only one very small, cirriform branchia per segment. Ringent chaetae are present in the known species, but they possess a distal tooth in the gap, which is absent in the new species. Finally, the most similar species, <italic><tp:taxon-name><tp:taxon-name-part taxon-name-part-type="genus" reg="Euphrosinopsis">Euphrosinopsis</tp:taxon-name-part><tp:taxon-name-part taxon-name-part-type="species" reg="antarctica">antarctica</tp:taxon-name-part></tp:taxon-name></italic> can be distinguished by having up to three branchiae per segment, the first branched, but the others cirriform and style of median antenna of similar length to caruncle, rather than much longer as in the new species.</p><p>Thus, <italic><tp:taxon-name><tp:taxon-name-part taxon-name-part-type="genus" reg="Euphrosinopsis">Euphrosinopsis</tp:taxon-name-part><tp:taxon-name-part taxon-name-part-type="species" reg="ahearni">ahearni</tp:taxon-name-part></tp:taxon-name></italic> sp. nov. can be distinguished mainly by having two pairs of branched branchiae in midbody chaetigers, both with very long thin branches. That is also the main distinguishing character from its congener from the <abbrev xmlns:xlink="http://www.w3.org/1999/xlink" xlink:title="Clarion-Clipperton Zone" id="ABBRID0EMEDI" xlink:type="simple">CCZ</abbrev>, <italic><tp:taxon-name><tp:taxon-name-part taxon-name-part-type="genus" reg="Euphrosinopsis">E.</tp:taxon-name-part><tp:taxon-name-part taxon-name-part-type="species" reg="halli">halli</tp:taxon-name-part></tp:taxon-name></italic> sp. nov. also described in this study, which possess only single cirriform branchia in each parapodium. Both new species possess ringent notochaetae, that can be distinguished as follow: 1. They are numerous (ca. 20 per notopodium) and easily observed in <italic><tp:taxon-name><tp:taxon-name-part taxon-name-part-type="genus" reg="Euphrosinopsis">E.</tp:taxon-name-part><tp:taxon-name-part taxon-name-part-type="species" reg="ahearni">ahearni</tp:taxon-name-part></tp:taxon-name></italic> sp. nov., whilst only few (ca. 5 per notopodium) can be found in <italic><tp:taxon-name><tp:taxon-name-part taxon-name-part-type="genus" reg="Euphrosinopsis">E.</tp:taxon-name-part><tp:taxon-name-part taxon-name-part-type="species" reg="halli">halli</tp:taxon-name-part></tp:taxon-name></italic> sp. nov.; 2. The serration of inner margin is more pronounced in <italic><tp:taxon-name><tp:taxon-name-part taxon-name-part-type="genus" reg="Euphrosinopsis">E.</tp:taxon-name-part><tp:taxon-name-part taxon-name-part-type="species" reg="ahearni">ahearni</tp:taxon-name-part></tp:taxon-name></italic> sp. nov. and 3. The distal tip is shorter and stubbier in <italic><tp:taxon-name><tp:taxon-name-part taxon-name-part-type="genus" reg="Euphrosinopsis">E.</tp:taxon-name-part><tp:taxon-name-part taxon-name-part-type="species" reg="ahearni">ahearni</tp:taxon-name-part></tp:taxon-name></italic> sp. nov. Further, the caruncle is more developed in <italic><tp:taxon-name><tp:taxon-name-part taxon-name-part-type="genus" reg="Euphrosinopsis">E.</tp:taxon-name-part><tp:taxon-name-part taxon-name-part-type="species" reg="ahearni">ahearni</tp:taxon-name-part></tp:taxon-name></italic> sp. nov. reaching to chaetiger four, not two as in <italic><tp:taxon-name><tp:taxon-name-part taxon-name-part-type="genus" reg="Euphrosinopsis">E.</tp:taxon-name-part><tp:taxon-name-part taxon-name-part-type="species" reg="halli">halli</tp:taxon-name-part></tp:taxon-name></italic> sp. nov., and style of median antenna is much longer than caruncle in the former species, whilst they are ca. the same length in the latter.</p></tp:treatment-sec><tp:treatment-sec sec-type="distribution" id="SECID0E4GDI"><title>Distribution.</title><p>Central Pacific Ocean, Eastern <abbrev xmlns:xlink="http://www.w3.org/1999/xlink" xlink:title="Clarion-Clipperton Zone" id="ABBRID0EDHDI" xlink:type="simple">CCZ</abbrev>, the exploration areas UK-1, <abbrev xmlns:xlink="http://www.w3.org/1999/xlink" xlink:title="Ocean Mineral Singapore" id="ABBRID0EHHDI" xlink:type="simple">OMS</abbrev>, and <abbrev xmlns:xlink="http://www.w3.org/1999/xlink" xlink:title="Nauru Ocean Resources Inc" id="ABBRID0ELHDI" xlink:type="simple">NORI</abbrev>-D (Fig. <xref ref-type="fig" rid="F1">1</xref>).</p></tp:treatment-sec><tp:treatment-sec sec-type="etymology" id="SECID0ETHDI"><title>Etymology.</title><p>This species is named for Patrick A’Hearn, technician from the University of Washington onboard the RV Thomas G Thompson.</p></tp:treatment-sec><tp:treatment-sec><!--Section generated to contain objects referenced in tp:taxon-treatment.--><fig id="F15" position="float" orientation="portrait"><object-id xmlns:xlink="http://www.w3.org/1999/xlink" content-type="doi" xlink:type="simple">10.3897/zookeys.1137.86150.figure15</object-id><object-id xmlns:xlink="http://www.w3.org/1999/xlink" content-type="arpha" xlink:type="simple">68E0FA49-4E3B-5A9D-8E7E-D6EF2DC944B0</object-id><label>Figure 15.</label><caption><p>Diagrammatic representation of prostomial (<bold>A–C</bold>) and parapodial appendages from mid-body chaetigers (<bold>D, E</bold>) of <abbrev xmlns:xlink="http://www.w3.org/1999/xlink" xlink:title="Clarion-Clipperton Zone" id="ABBRID0EF3BI" xlink:type="simple">CCZ</abbrev>-collected <tp:taxon-name><tp:taxon-name-part taxon-name-part-type="family">Euphrosinidae</tp:taxon-name-part></tp:taxon-name> species (relative lengths preserved, but not drawn to scale) <bold>A</bold><italic><tp:taxon-name><tp:taxon-name-part taxon-name-part-type="genus" reg="Euphrosinella">Euphrosinella</tp:taxon-name-part><tp:taxon-name-part taxon-name-part-type="species" reg="georgievae">georgievae</tp:taxon-name-part></tp:taxon-name></italic> sp. nov. <bold>B</bold><italic><tp:taxon-name><tp:taxon-name-part taxon-name-part-type="genus" reg="Euphrosinopsis">Euphrosinopsis</tp:taxon-name-part><tp:taxon-name-part taxon-name-part-type="species" reg="ahearni">ahearni</tp:taxon-name-part></tp:taxon-name></italic> sp. nov. <bold>C</bold><italic><tp:taxon-name><tp:taxon-name-part taxon-name-part-type="genus" reg="Euphrosinopsis">Euphrosinopsis</tp:taxon-name-part><tp:taxon-name-part taxon-name-part-type="species" reg="halli">halli</tp:taxon-name-part></tp:taxon-name></italic> sp. nov. <bold>D</bold><italic><tp:taxon-name><tp:taxon-name-part taxon-name-part-type="genus" reg="Euphrosinella">Euphrosinella</tp:taxon-name-part><tp:taxon-name-part taxon-name-part-type="species" reg="georgievae">georgievae</tp:taxon-name-part></tp:taxon-name></italic> sp. nov. <bold>E</bold><italic><tp:taxon-name><tp:taxon-name-part taxon-name-part-type="genus" reg="Euphrosinopsis">Euphrosinopsis</tp:taxon-name-part><tp:taxon-name-part taxon-name-part-type="species" reg="ahearni">ahearni</tp:taxon-name-part></tp:taxon-name></italic> sp. nov. <bold>F</bold><italic><tp:taxon-name><tp:taxon-name-part taxon-name-part-type="genus" reg="Euphrosinopsis">Euphrosinopsis</tp:taxon-name-part><tp:taxon-name-part taxon-name-part-type="species" reg="halli">halli</tp:taxon-name-part></tp:taxon-name></italic> sp. nov. Abbreviations: P – palps, La – lateral antennae, Ma – median antenna, Car – caruncle, E – eyes, DC – dorsal cirrus, LC – lateral cirrus, VC – ventral cirrus, Br – branchiae.</p></caption><graphic xmlns:xlink="http://www.w3.org/1999/xlink" xlink:href="zookeys-1137-033_article-86150__-g015.jpg" position="float" orientation="portrait" xlink:type="simple" id="oo_786215.jpg"><uri content-type="original_file" xlink:type="simple">https://binary.pensoft.net/fig/786215</uri></graphic></fig><table-wrap id="T1" position="float" orientation="portrait"><label>Table 1.</label><caption><p>List of taxa presented in this paper – family, DNA taxonomy ID (a species-level identification based on combined DNA and morphological evidence), cruise record number, GUID (Global Unique Identifier link to data record at <ext-link xmlns:xlink="http://www.w3.org/1999/xlink" xlink:type="simple" ext-link-type="uri" xlink:href="http://data.nhm.ac.uk">http://data.nhm.ac.uk</ext-link>), <named-content xmlns:xlink="http://www.w3.org/1999/xlink" content-type="dwc:institutional_code" xlink:title="Natural History Museum, London" xlink:href="http://grbio.org/institution/natural-history-museum-london" xlink:type="simple">NHMUK</named-content> registration number (<named-content xmlns:xlink="http://www.w3.org/1999/xlink" content-type="dwc:institutional_code" xlink:title="Natural History Museum, London" xlink:href="http://grbio.org/institution/natural-history-museum-london" xlink:type="simple">NHMUK</named-content>), Molecular Collection facility (MCf) sample ID number (MCF no.) and NCBI GenBank accession numbers (COI/16S/18S AK no.) for successfully sequenced genetic markers. GenBank numbers for phylogenetic analysis data downloaded from GenBank are presented in Suppl. material 1.</p></caption><table id="TID0EFKCI" rules="all"><tbody><tr><th rowspan="1" colspan="1">DNA taxonomy ID</th><th rowspan="1" colspan="1">NHM no.</th><th rowspan="1" colspan="1">GUID</th><th rowspan="1" colspan="1">Reg no. <named-content xmlns:xlink="http://www.w3.org/1999/xlink" content-type="dwc:institutional_code" xlink:title="Natural History Museum, London" xlink:href="http://grbio.org/institution/natural-history-museum-london" xlink:type="simple">NHMUK</named-content></th><th rowspan="1" colspan="1">MCf no.</th><th rowspan="1" colspan="1">COI AK no.</th><th rowspan="1" colspan="1">16S AK no.</th><th rowspan="1" colspan="1">18S AK no.</th></tr><tr><td rowspan="1" colspan="8">
                  <bold>Family <tp:taxon-name><tp:taxon-name-part taxon-name-part-type="family">Amphinomidae</tp:taxon-name-part></tp:taxon-name></bold>
                </td></tr><tr><td rowspan="1" colspan="1">
                  <tp:taxon-name><tp:taxon-name-part taxon-name-part-type="genus" reg="Bathychloeia">Bathychloeia</tp:taxon-name-part><tp:taxon-name-part taxon-name-part-type="uncertainty-rank">cf.</tp:taxon-name-part><tp:taxon-name-part taxon-name-part-type="species" reg="balloniformis">balloniformis</tp:taxon-name-part></tp:taxon-name>
                </td><td rowspan="1" colspan="1">NHM_2107</td><td rowspan="1" colspan="1">c79b4600-e8e9-4484-b06a-e18330a1421d</td><td rowspan="1" colspan="1">ANEA 2022.630</td><td rowspan="1" colspan="1">0118302190</td><td rowspan="1" colspan="1">
                  <ext-link xmlns:xlink="http://www.w3.org/1999/xlink" ext-link-type="gen" xlink:href="ON903198" xlink:type="simple">ON903198</ext-link>
                  <break/>
                </td><td rowspan="1" colspan="1">
                  <ext-link xmlns:xlink="http://www.w3.org/1999/xlink" ext-link-type="gen" xlink:href="ON900088" xlink:type="simple">ON900088</ext-link>
                </td><td rowspan="1" colspan="1">
                  <ext-link xmlns:xlink="http://www.w3.org/1999/xlink" ext-link-type="gen" xlink:href="ON905671" xlink:type="simple">ON905671</ext-link>
                </td></tr><tr><td rowspan="1" colspan="1">
                  <tp:taxon-name><tp:taxon-name-part taxon-name-part-type="genus" reg="Bathychloeia">Bathychloeia</tp:taxon-name-part><tp:taxon-name-part taxon-name-part-type="uncertainty-rank">cf.</tp:taxon-name-part><tp:taxon-name-part taxon-name-part-type="species" reg="balloniformis">balloniformis</tp:taxon-name-part></tp:taxon-name>
                </td><td rowspan="1" colspan="1">NHM_2109</td><td rowspan="1" colspan="1">ac3dd714-64ac-44ea-9168-22437dc3cfba</td><td rowspan="1" colspan="1">ANEA 2022.631</td><td rowspan="1" colspan="1">0118302189</td><td rowspan="1" colspan="1"/><td rowspan="1" colspan="1">
                  <ext-link xmlns:xlink="http://www.w3.org/1999/xlink" ext-link-type="gen" xlink:href="ON900113" xlink:type="simple">ON900113</ext-link>
                </td><td rowspan="1" colspan="1"/></tr><tr><td rowspan="1" colspan="1"><tp:taxon-name><tp:taxon-name-part taxon-name-part-type="genus" reg="Bathychloeia">Bathychloeia</tp:taxon-name-part><tp:taxon-name-part taxon-name-part-type="uncertainty-rank">cf.</tp:taxon-name-part><tp:taxon-name-part taxon-name-part-type="species" reg="sibogae">sibogae</tp:taxon-name-part></tp:taxon-name> juvenile</td><td rowspan="1" colspan="1">NHM_6880_HW01</td><td rowspan="1" colspan="1">06f82805-e608-4715-af62-ab1d44df2a79</td><td rowspan="1" colspan="1">ANEA 2022.632</td><td rowspan="1" colspan="1">0118302159</td><td rowspan="1" colspan="1">
                  <ext-link xmlns:xlink="http://www.w3.org/1999/xlink" ext-link-type="gen" xlink:href="ON903200" xlink:type="simple">ON903200</ext-link>
                </td><td rowspan="1" colspan="1">
                  <ext-link xmlns:xlink="http://www.w3.org/1999/xlink" ext-link-type="gen" xlink:href="ON900089" xlink:type="simple">ON900089</ext-link>
                </td><td rowspan="1" colspan="1"/></tr><tr><td rowspan="1" colspan="1">
                  <tp:taxon-name><tp:taxon-name-part taxon-name-part-type="genus" reg="Bathychloeia">Bathychloeia</tp:taxon-name-part><tp:taxon-name-part taxon-name-part-type="uncertainty-rank">cf.</tp:taxon-name-part><tp:taxon-name-part taxon-name-part-type="species" reg="sibogae">sibogae</tp:taxon-name-part></tp:taxon-name>
                </td><td rowspan="1" colspan="1">NHM_0821</td><td rowspan="1" colspan="1">73a7200a-ae19-4c0c-8381-8d4509a318cf</td><td rowspan="1" colspan="1">ANEA 2022.633</td><td rowspan="1" colspan="1">0118302202</td><td rowspan="1" colspan="1">
                  <ext-link xmlns:xlink="http://www.w3.org/1999/xlink" ext-link-type="gen" xlink:href="ON903197" xlink:type="simple">ON903197</ext-link>
                </td><td rowspan="1" colspan="1">
                  <ext-link xmlns:xlink="http://www.w3.org/1999/xlink" ext-link-type="gen" xlink:href="ON900100" xlink:type="simple">ON900100</ext-link>
                </td><td rowspan="1" colspan="1">
                  <ext-link xmlns:xlink="http://www.w3.org/1999/xlink" ext-link-type="gen" xlink:href="ON905670" xlink:type="simple">ON905670</ext-link>
                </td></tr><tr><td rowspan="1" colspan="1">
                  <tp:taxon-name><tp:taxon-name-part taxon-name-part-type="genus" reg="Bathychloeia">Bathychloeia</tp:taxon-name-part><tp:taxon-name-part taxon-name-part-type="uncertainty-rank">cf.</tp:taxon-name-part><tp:taxon-name-part taxon-name-part-type="species" reg="sibogae">sibogae</tp:taxon-name-part></tp:taxon-name>
                </td><td rowspan="1" colspan="1">NHM_2906</td><td rowspan="1" colspan="1">d3848fcf-4cb2-49fd-b49c-e09422419a70</td><td rowspan="1" colspan="1">ANEA 2022.634</td><td rowspan="1" colspan="1">0118302177</td><td rowspan="1" colspan="1"/><td rowspan="1" colspan="1">
                  <ext-link xmlns:xlink="http://www.w3.org/1999/xlink" ext-link-type="gen" xlink:href="ON900116" xlink:type="simple">ON900116</ext-link>
                </td><td rowspan="1" colspan="1"/></tr><tr><td rowspan="1" colspan="1"><tp:taxon-name><tp:taxon-name-part taxon-name-part-type="genus" reg="Bathychloeia">Bathychloeia</tp:taxon-name-part><tp:taxon-name-part taxon-name-part-type="uncertainty-rank">cf.</tp:taxon-name-part><tp:taxon-name-part taxon-name-part-type="species" reg="sibogae">sibogae</tp:taxon-name-part></tp:taxon-name> juvenile</td><td rowspan="1" colspan="1">NHM_2115</td><td rowspan="1" colspan="1">2cbc0d92-247c-4197-bd7a-4715adb5e8f4</td><td rowspan="1" colspan="1">ANEA 2022.635</td><td rowspan="1" colspan="1">0118302188</td><td rowspan="1" colspan="1"/><td rowspan="1" colspan="1">
                  <ext-link xmlns:xlink="http://www.w3.org/1999/xlink" ext-link-type="gen" xlink:href="ON900114" xlink:type="simple">ON900114</ext-link>
                </td><td rowspan="1" colspan="1"/></tr><tr><td rowspan="1" colspan="1">
                  <tp:taxon-name><tp:taxon-name-part taxon-name-part-type="genus" reg="Bathychloeia">Bathychloeia</tp:taxon-name-part><tp:taxon-name-part taxon-name-part-type="uncertainty-rank">cf.</tp:taxon-name-part><tp:taxon-name-part taxon-name-part-type="species" reg="sibogae">sibogae</tp:taxon-name-part></tp:taxon-name>
                </td><td rowspan="1" colspan="1">NHM_3539</td><td rowspan="1" colspan="1">083df63d-60e7-48ae-95c4-6a11a61b01e8</td><td rowspan="1" colspan="1">ANEA 2022.636</td><td rowspan="1" colspan="1">0118302158</td><td rowspan="1" colspan="1">
                  <ext-link xmlns:xlink="http://www.w3.org/1999/xlink" ext-link-type="gen" xlink:href="ON903199" xlink:type="simple">ON903199</ext-link>
                </td><td rowspan="1" colspan="1">
                  <ext-link xmlns:xlink="http://www.w3.org/1999/xlink" ext-link-type="gen" xlink:href="ON900118" xlink:type="simple">ON900118</ext-link>
                </td><td rowspan="1" colspan="1"/></tr><tr><td rowspan="1" colspan="1">
                  <tp:taxon-name><tp:taxon-name-part taxon-name-part-type="genus" reg="Bathychloeia">Bathychloeia</tp:taxon-name-part><tp:taxon-name-part taxon-name-part-type="uncertainty-rank">cf.</tp:taxon-name-part><tp:taxon-name-part taxon-name-part-type="species" reg="sibogae">sibogae</tp:taxon-name-part></tp:taxon-name>
                </td><td rowspan="1" colspan="1">NHM_8922</td><td rowspan="1" colspan="1">805f34aa-ec4f-4318-b18b-46447350aa1e</td><td rowspan="1" colspan="1">ANEA 2022.637</td><td rowspan="1" colspan="1">0118302156</td><td rowspan="1" colspan="1">
                  <ext-link xmlns:xlink="http://www.w3.org/1999/xlink" ext-link-type="gen" xlink:href="ON903201" xlink:type="simple">ON903201</ext-link>
                </td><td rowspan="1" colspan="1"/><td rowspan="1" colspan="1"/></tr><tr><td rowspan="1" colspan="1"><italic><tp:taxon-name><tp:taxon-name-part taxon-name-part-type="genus" reg="Paramphinome">Paramphinome</tp:taxon-name-part></tp:taxon-name></italic> sp. NHM_6022E</td><td rowspan="1" colspan="1">NHM_1167D</td><td rowspan="1" colspan="1">fd4902df-aef2-44cf-991f-31905434c2a1</td><td rowspan="1" colspan="1">ANEA 2022.638</td><td rowspan="1" colspan="1"/><td rowspan="1" colspan="1"/><td rowspan="1" colspan="1"/><td rowspan="1" colspan="1"/></tr><tr><td rowspan="1" colspan="1"><italic><tp:taxon-name><tp:taxon-name-part taxon-name-part-type="genus" reg="Paramphinome">Paramphinome</tp:taxon-name-part></tp:taxon-name></italic> sp. NHM_6022E</td><td rowspan="1" colspan="1">NHM_4044</td><td rowspan="1" colspan="1">56235559-3f2c-426e-b4cd-37462593a4ba</td><td rowspan="1" colspan="1">ANEA 2022.639</td><td rowspan="1" colspan="1">0118302160</td><td rowspan="1" colspan="1"/><td rowspan="1" colspan="1"/><td rowspan="1" colspan="1"/></tr><tr><td rowspan="1" colspan="1"><italic><tp:taxon-name><tp:taxon-name-part taxon-name-part-type="genus" reg="Paramphinome">Paramphinome</tp:taxon-name-part></tp:taxon-name></italic> sp. NHM_6022E</td><td rowspan="1" colspan="1">NHM_6022E</td><td rowspan="1" colspan="1">bd4b405d-3e56-4671-909e-fdf9c3e7fbcf</td><td rowspan="1" colspan="1">ANEA 2022.640</td><td rowspan="1" colspan="1">0118302162</td><td rowspan="1" colspan="1"/><td rowspan="1" colspan="1">
                  <ext-link xmlns:xlink="http://www.w3.org/1999/xlink" ext-link-type="gen" xlink:href="ON900125" xlink:type="simple">ON900125</ext-link>
                </td><td rowspan="1" colspan="1">
                  <ext-link xmlns:xlink="http://www.w3.org/1999/xlink" ext-link-type="gen" xlink:href="ON905673" xlink:type="simple">ON905673</ext-link>
                </td></tr><tr><td rowspan="1" colspan="8">
                  <bold>Family <tp:taxon-name><tp:taxon-name-part taxon-name-part-type="family">Euphrosinidae</tp:taxon-name-part></tp:taxon-name></bold>
                </td></tr><tr><td rowspan="1" colspan="1"><italic><tp:taxon-name><tp:taxon-name-part taxon-name-part-type="genus" reg="Euphrosinopsis">Euphrosinopsis</tp:taxon-name-part><tp:taxon-name-part taxon-name-part-type="species" reg="halli">halli</tp:taxon-name-part></tp:taxon-name></italic> sp. nov.</td><td rowspan="1" colspan="1">NHM_0779</td><td rowspan="1" colspan="1">1a683870-d904-4c2c-bf1a-a34ead0a42fc</td><td rowspan="1" colspan="1">ANEA 2022.641</td><td rowspan="1" colspan="1">0118302182</td><td rowspan="1" colspan="1"/><td rowspan="1" colspan="1">
                  <ext-link xmlns:xlink="http://www.w3.org/1999/xlink" ext-link-type="gen" xlink:href="ON900099" xlink:type="simple">ON900099</ext-link>
                </td><td rowspan="1" colspan="1"/></tr><tr><td rowspan="1" colspan="1"><italic><tp:taxon-name><tp:taxon-name-part taxon-name-part-type="genus" reg="Euphrosinopsis">Euphrosinopsis</tp:taxon-name-part><tp:taxon-name-part taxon-name-part-type="species" reg="halli">halli</tp:taxon-name-part></tp:taxon-name></italic> sp. nov.</td><td rowspan="1" colspan="1">NHM_4339 (holotype)</td><td rowspan="1" colspan="1">670dfd34-338d-4edc-8856-b0a9a728efc9</td><td rowspan="1" colspan="1">ANEA 2022.642</td><td rowspan="1" colspan="1">0118302157</td><td rowspan="1" colspan="1"/><td rowspan="1" colspan="1">
                  <ext-link xmlns:xlink="http://www.w3.org/1999/xlink" ext-link-type="gen" xlink:href="ON900119" xlink:type="simple">ON900119</ext-link>
                </td><td rowspan="1" colspan="1">
                  <ext-link xmlns:xlink="http://www.w3.org/1999/xlink" ext-link-type="gen" xlink:href="ON905672" xlink:type="simple">ON905672</ext-link>
                </td></tr><tr><td rowspan="1" colspan="1"><italic><tp:taxon-name><tp:taxon-name-part taxon-name-part-type="genus" reg="Euphrosinopsis">Euphrosinopsis</tp:taxon-name-part><tp:taxon-name-part taxon-name-part-type="species" reg="halli">halli</tp:taxon-name-part></tp:taxon-name></italic> sp. nov.</td><td rowspan="1" colspan="1">NHM_6018 (paratype)</td><td rowspan="1" colspan="1">ab26e2ea-ab87-4013-8106-e817c0485cc9</td><td rowspan="1" colspan="1">ANEA 2022.643</td><td rowspan="1" colspan="1">0118302167</td><td rowspan="1" colspan="1"/><td rowspan="1" colspan="1">
                  <ext-link xmlns:xlink="http://www.w3.org/1999/xlink" ext-link-type="gen" xlink:href="ON900124" xlink:type="simple">ON900124</ext-link>
                </td><td rowspan="1" colspan="1"/></tr><tr><td rowspan="1" colspan="1"><italic><tp:taxon-name><tp:taxon-name-part taxon-name-part-type="genus" reg="Euphrosinopsis">Euphrosinopsis</tp:taxon-name-part><tp:taxon-name-part taxon-name-part-type="species" reg="ahearni">ahearni</tp:taxon-name-part></tp:taxon-name></italic> sp. nov.</td><td rowspan="1" colspan="1">NHM_0095</td><td rowspan="1" colspan="1">a351cb41-736c-4390-8ad8-02c0358b73e0</td><td rowspan="1" colspan="1">ANEA 2022.644</td><td rowspan="1" colspan="1">0118302201</td><td rowspan="1" colspan="1"/><td rowspan="1" colspan="1">
                  <ext-link xmlns:xlink="http://www.w3.org/1999/xlink" ext-link-type="gen" xlink:href="ON900092" xlink:type="simple">ON900092</ext-link>
                </td><td rowspan="1" colspan="1">
                  <ext-link xmlns:xlink="http://www.w3.org/1999/xlink" ext-link-type="gen" xlink:href="ON905668" xlink:type="simple">ON905668</ext-link>
                </td></tr><tr><td rowspan="1" colspan="1"><italic><tp:taxon-name><tp:taxon-name-part taxon-name-part-type="genus" reg="Euphrosinopsis">Euphrosinopsis</tp:taxon-name-part><tp:taxon-name-part taxon-name-part-type="species" reg="ahearni">ahearni</tp:taxon-name-part></tp:taxon-name></italic> sp. nov.</td><td rowspan="1" colspan="1">NHM_0888</td><td rowspan="1" colspan="1">4d76b4e2-569d-4a17-9276-3ce721cbdf72</td><td rowspan="1" colspan="1">ANEA 2022.645</td><td rowspan="1" colspan="1">0118302187</td><td rowspan="1" colspan="1"/><td rowspan="1" colspan="1">
                  <ext-link xmlns:xlink="http://www.w3.org/1999/xlink" ext-link-type="gen" xlink:href="ON900101" xlink:type="simple">ON900101</ext-link>
                </td><td rowspan="1" colspan="1"/></tr><tr><td rowspan="1" colspan="1"><italic><tp:taxon-name><tp:taxon-name-part taxon-name-part-type="genus" reg="Euphrosinopsis">Euphrosinopsis</tp:taxon-name-part><tp:taxon-name-part taxon-name-part-type="species" reg="ahearni">ahearni</tp:taxon-name-part></tp:taxon-name></italic> sp. nov</td><td rowspan="1" colspan="1">NHM_0551 (paratype, <abbrev xmlns:xlink="http://www.w3.org/1999/xlink" xlink:title="Scanning electron microscopy" id="ABBRID0EJ6AE" xlink:type="simple">SEM</abbrev>)</td><td rowspan="1" colspan="1">241b828d-a574-47f2-995d-0bdef239c427</td><td rowspan="1" colspan="1">ANEA 2022.646</td><td rowspan="1" colspan="1">0118302186</td><td rowspan="1" colspan="1"/><td rowspan="1" colspan="1">
                  <ext-link xmlns:xlink="http://www.w3.org/1999/xlink" ext-link-type="gen" xlink:href="ON900094" xlink:type="simple">ON900094</ext-link>
                </td><td rowspan="1" colspan="1"/></tr><tr><td rowspan="1" colspan="1"><italic><tp:taxon-name><tp:taxon-name-part taxon-name-part-type="genus" reg="Euphrosinopsis">Euphrosinopsis</tp:taxon-name-part><tp:taxon-name-part taxon-name-part-type="species" reg="ahearni">ahearni</tp:taxon-name-part></tp:taxon-name></italic> sp. nov</td><td rowspan="1" colspan="1">NHM_5042</td><td rowspan="1" colspan="1">1662fd8b-54a5-4f97-9083-02dbb2df7e39</td><td rowspan="1" colspan="1">ANEA 2022.647</td><td rowspan="1" colspan="1">0118302178</td><td rowspan="1" colspan="1"/><td rowspan="1" colspan="1">
                  <ext-link xmlns:xlink="http://www.w3.org/1999/xlink" ext-link-type="gen" xlink:href="ON900121" xlink:type="simple">ON900121</ext-link>
                </td><td rowspan="1" colspan="1"/></tr><tr><td rowspan="1" colspan="1"><italic><tp:taxon-name><tp:taxon-name-part taxon-name-part-type="genus" reg="Euphrosinopsis">Euphrosinopsis</tp:taxon-name-part><tp:taxon-name-part taxon-name-part-type="species" reg="ahearni">ahearni</tp:taxon-name-part></tp:taxon-name></italic> sp. nov.</td><td rowspan="1" colspan="1">NHM_1737A</td><td rowspan="1" colspan="1">4f372c07-c466-4b6c-91a9-229cd7c7a17d</td><td rowspan="1" colspan="1">ANEA 2022.648</td><td rowspan="1" colspan="1">0118302171</td><td rowspan="1" colspan="1"/><td rowspan="1" colspan="1">
                  <ext-link xmlns:xlink="http://www.w3.org/1999/xlink" ext-link-type="gen" xlink:href="ON900107" xlink:type="simple">ON900107</ext-link>
                </td><td rowspan="1" colspan="1"/></tr><tr><td rowspan="1" colspan="1"><italic><tp:taxon-name><tp:taxon-name-part taxon-name-part-type="genus" reg="Euphrosinopsis">Euphrosinopsis</tp:taxon-name-part><tp:taxon-name-part taxon-name-part-type="species" reg="ahearni">ahearni</tp:taxon-name-part></tp:taxon-name></italic> sp. nov.</td><td rowspan="1" colspan="1">NHM_1876</td><td rowspan="1" colspan="1">6ad5c2b3-ece8-4195-a19f-3913de511e71</td><td rowspan="1" colspan="1">ANEA 2022.649</td><td rowspan="1" colspan="1">0118302175</td><td rowspan="1" colspan="1"/><td rowspan="1" colspan="1">
                  <ext-link xmlns:xlink="http://www.w3.org/1999/xlink" ext-link-type="gen" xlink:href="ON900112" xlink:type="simple">ON900112</ext-link>
                </td><td rowspan="1" colspan="1"/></tr><tr><td rowspan="1" colspan="1"><italic><tp:taxon-name><tp:taxon-name-part taxon-name-part-type="genus" reg="Euphrosinopsis">Euphrosinopsis</tp:taxon-name-part><tp:taxon-name-part taxon-name-part-type="species" reg="ahearni">ahearni</tp:taxon-name-part></tp:taxon-name></italic> sp. nov.</td><td rowspan="1" colspan="1">NHM_0550</td><td rowspan="1" colspan="1">92791783-35c2-4fbf-80b0-2b074ef70828</td><td rowspan="1" colspan="1">ANEA 2022.650</td><td rowspan="1" colspan="1">0118302203</td><td rowspan="1" colspan="1"/><td rowspan="1" colspan="1">
                  <ext-link xmlns:xlink="http://www.w3.org/1999/xlink" ext-link-type="gen" xlink:href="ON900093" xlink:type="simple">ON900093</ext-link>
                </td><td rowspan="1" colspan="1"/></tr><tr><td rowspan="1" colspan="1"><italic><tp:taxon-name><tp:taxon-name-part taxon-name-part-type="genus" reg="Euphrosinopsis">Euphrosinopsis</tp:taxon-name-part><tp:taxon-name-part taxon-name-part-type="species" reg="ahearni">ahearni</tp:taxon-name-part></tp:taxon-name></italic> sp. nov.</td><td rowspan="1" colspan="1">NHM_1302</td><td rowspan="1" colspan="1">7aabe644-2ec6-4671-8c1a-f826eeeb0b46</td><td rowspan="1" colspan="1">ANEA 2022.651</td><td rowspan="1" colspan="1">0118302168</td><td rowspan="1" colspan="1"/><td rowspan="1" colspan="1">
                  <ext-link xmlns:xlink="http://www.w3.org/1999/xlink" ext-link-type="gen" xlink:href="ON900105" xlink:type="simple">ON900105</ext-link>
                </td><td rowspan="1" colspan="1"/></tr><tr><td rowspan="1" colspan="1"><italic><tp:taxon-name><tp:taxon-name-part taxon-name-part-type="genus" reg="Euphrosinopsis">Euphrosinopsis</tp:taxon-name-part><tp:taxon-name-part taxon-name-part-type="species" reg="ahearni">ahearni</tp:taxon-name-part></tp:taxon-name></italic> sp. nov.</td><td rowspan="1" colspan="1">NHM_1302A (holotype)</td><td rowspan="1" colspan="1">479933d3-9943-4d87-a1b8-ea120bd8f4ee</td><td rowspan="1" colspan="1">ANEA 2022.652</td><td rowspan="1" colspan="1">0118302169</td><td rowspan="1" colspan="1"/><td rowspan="1" colspan="1">
                  <ext-link xmlns:xlink="http://www.w3.org/1999/xlink" ext-link-type="gen" xlink:href="ON900104" xlink:type="simple">ON900104</ext-link>
                </td><td rowspan="1" colspan="1"/></tr><tr><td rowspan="1" colspan="1"><italic><tp:taxon-name><tp:taxon-name-part taxon-name-part-type="genus" reg="Euphrosinopsis">Euphrosinopsis</tp:taxon-name-part><tp:taxon-name-part taxon-name-part-type="species" reg="ahearni">ahearni</tp:taxon-name-part></tp:taxon-name></italic> sp. nov.</td><td rowspan="1" colspan="1">NHM_1737</td><td rowspan="1" colspan="1">2ca3e584-a68d-4ea5-98d2-75ce10515386</td><td rowspan="1" colspan="1">ANEA 2022.653</td><td rowspan="1" colspan="1">0118302173</td><td rowspan="1" colspan="1"/><td rowspan="1" colspan="1">
                  <ext-link xmlns:xlink="http://www.w3.org/1999/xlink" ext-link-type="gen" xlink:href="ON900110" xlink:type="simple">ON900110</ext-link>
                </td><td rowspan="1" colspan="1"/></tr><tr><td rowspan="1" colspan="1"><italic><tp:taxon-name><tp:taxon-name-part taxon-name-part-type="genus" reg="Euphrosinopsis">Euphrosinopsis</tp:taxon-name-part><tp:taxon-name-part taxon-name-part-type="species" reg="ahearni">ahearni</tp:taxon-name-part></tp:taxon-name></italic> sp. nov.</td><td rowspan="1" colspan="1">NHM_1737C (paratype)</td><td rowspan="1" colspan="1">efe95a8c-fc88-4849-ad26-1df3d292ef20</td><td rowspan="1" colspan="1">ANEA 2022.654</td><td rowspan="1" colspan="1">0118302172</td><td rowspan="1" colspan="1"/><td rowspan="1" colspan="1">
                  <ext-link xmlns:xlink="http://www.w3.org/1999/xlink" ext-link-type="gen" xlink:href="ON900109" xlink:type="simple">ON900109</ext-link>
                </td><td rowspan="1" colspan="1"/></tr><tr><td rowspan="1" colspan="1"><italic><tp:taxon-name><tp:taxon-name-part taxon-name-part-type="genus" reg="Euphrosinopsis">Euphrosinopsis</tp:taxon-name-part><tp:taxon-name-part taxon-name-part-type="species" reg="ahearni">ahearni</tp:taxon-name-part></tp:taxon-name></italic> sp. nov.</td><td rowspan="1" colspan="1">NHM_ 0616</td><td rowspan="1" colspan="1">4758bf19-c6d0-42e0-b5ba-e83e203d2e18</td><td rowspan="1" colspan="1">ANEA 2022.655</td><td rowspan="1" colspan="1">0118302185</td><td rowspan="1" colspan="1"/><td rowspan="1" colspan="1">
                  <ext-link xmlns:xlink="http://www.w3.org/1999/xlink" ext-link-type="gen" xlink:href="ON900096" xlink:type="simple">ON900096</ext-link>
                </td><td rowspan="1" colspan="1"/></tr><tr><td rowspan="1" colspan="1"><italic><tp:taxon-name><tp:taxon-name-part taxon-name-part-type="genus" reg="Euphrosinopsis">Euphrosinopsis</tp:taxon-name-part><tp:taxon-name-part taxon-name-part-type="species" reg="ahearni">ahearni</tp:taxon-name-part></tp:taxon-name></italic> sp. nov.</td><td rowspan="1" colspan="1">NHM_0759</td><td rowspan="1" colspan="1">b0f9162f-a861-4eb2-89a1-ce25c2bd09c4</td><td rowspan="1" colspan="1">ANEA 2022.656</td><td rowspan="1" colspan="1">0118302184</td><td rowspan="1" colspan="1"/><td rowspan="1" colspan="1">
                  <ext-link xmlns:xlink="http://www.w3.org/1999/xlink" ext-link-type="gen" xlink:href="ON900097" xlink:type="simple">ON900097</ext-link>
                </td><td rowspan="1" colspan="1"/></tr><tr><td rowspan="1" colspan="1"><italic><tp:taxon-name><tp:taxon-name-part taxon-name-part-type="genus" reg="Euphrosinopsis">Euphrosinopsis</tp:taxon-name-part><tp:taxon-name-part taxon-name-part-type="species" reg="ahearni">ahearni</tp:taxon-name-part></tp:taxon-name></italic> sp. nov.</td><td rowspan="1" colspan="1">NHM_1839</td><td rowspan="1" colspan="1">02a5ace7-841e-4f50-bf03-57ba21f02f7c</td><td rowspan="1" colspan="1">ANEA 2022.657</td><td rowspan="1" colspan="1">0118302174</td><td rowspan="1" colspan="1"/><td rowspan="1" colspan="1">
                  <ext-link xmlns:xlink="http://www.w3.org/1999/xlink" ext-link-type="gen" xlink:href="ON900111" xlink:type="simple">ON900111</ext-link>
                </td><td rowspan="1" colspan="1"/></tr><tr><td rowspan="1" colspan="1"><italic><tp:taxon-name><tp:taxon-name-part taxon-name-part-type="genus" reg="Euphrosinella">Euphrosinella</tp:taxon-name-part><tp:taxon-name-part taxon-name-part-type="species" reg="georgievae">georgievae</tp:taxon-name-part></tp:taxon-name></italic> sp. nov.</td><td rowspan="1" colspan="1">NHM_0587</td><td rowspan="1" colspan="1">b7a0bf33-0dc4-4f61-90de-35865647a99f</td><td rowspan="1" colspan="1">ANEA 2022.658</td><td rowspan="1" colspan="1">0118302191</td><td rowspan="1" colspan="1"/><td rowspan="1" colspan="1">
                  <ext-link xmlns:xlink="http://www.w3.org/1999/xlink" ext-link-type="gen" xlink:href="ON900095" xlink:type="simple">ON900095</ext-link>
                </td><td rowspan="1" colspan="1">
                  <ext-link xmlns:xlink="http://www.w3.org/1999/xlink" ext-link-type="gen" xlink:href="ON905669" xlink:type="simple">ON905669</ext-link>
                </td></tr><tr><td rowspan="1" colspan="1"><italic><tp:taxon-name><tp:taxon-name-part taxon-name-part-type="genus" reg="Euphrosinella">Euphrosinella</tp:taxon-name-part><tp:taxon-name-part taxon-name-part-type="species" reg="georgievae">georgievae</tp:taxon-name-part></tp:taxon-name></italic> sp. nov.</td><td rowspan="1" colspan="1">NHM_0777</td><td rowspan="1" colspan="1">a8f0e776-d7b6-4ec6-a549-78f40f17d89b</td><td rowspan="1" colspan="1">ANEA 2022.659</td><td rowspan="1" colspan="1">0118302183</td><td rowspan="1" colspan="1"/><td rowspan="1" colspan="1">
                  <ext-link xmlns:xlink="http://www.w3.org/1999/xlink" ext-link-type="gen" xlink:href="ON900098" xlink:type="simple">ON900098</ext-link>
                </td><td rowspan="1" colspan="1"/></tr><tr><td rowspan="1" colspan="1"><italic><tp:taxon-name><tp:taxon-name-part taxon-name-part-type="genus" reg="Euphrosinella">Euphrosinella</tp:taxon-name-part><tp:taxon-name-part taxon-name-part-type="species" reg="georgievae">georgievae</tp:taxon-name-part></tp:taxon-name></italic> sp. nov.</td><td rowspan="1" colspan="1">NHM_1737B</td><td rowspan="1" colspan="1">2784df45-eec0-4151-b12d-11d955985faa</td><td rowspan="1" colspan="1">ANEA 2022.660</td><td rowspan="1" colspan="1"/><td rowspan="1" colspan="1"/><td rowspan="1" colspan="1">
                  <ext-link xmlns:xlink="http://www.w3.org/1999/xlink" ext-link-type="gen" xlink:href="ON900108" xlink:type="simple">ON900108</ext-link>
                </td><td rowspan="1" colspan="1"/></tr><tr><td rowspan="1" colspan="1"><italic><tp:taxon-name><tp:taxon-name-part taxon-name-part-type="genus" reg="Euphrosinella">Euphrosinella</tp:taxon-name-part><tp:taxon-name-part taxon-name-part-type="species" reg="georgievae">georgievae</tp:taxon-name-part></tp:taxon-name></italic> sp. nov.</td><td rowspan="1" colspan="1">NHM_0910</td><td rowspan="1" colspan="1">05dfb32c-fc3a-4028-bf09-3eb840175661</td><td rowspan="1" colspan="1">ANEA 2022.661</td><td rowspan="1" colspan="1">0118302181</td><td rowspan="1" colspan="1"/><td rowspan="1" colspan="1">
                  <ext-link xmlns:xlink="http://www.w3.org/1999/xlink" ext-link-type="gen" xlink:href="ON900102" xlink:type="simple">ON900102</ext-link>
                </td><td rowspan="1" colspan="1"/></tr><tr><td rowspan="1" colspan="1"><italic><tp:taxon-name><tp:taxon-name-part taxon-name-part-type="genus" reg="Euphrosinella">Euphrosinella</tp:taxon-name-part><tp:taxon-name-part taxon-name-part-type="species" reg="georgievae">georgievae</tp:taxon-name-part></tp:taxon-name></italic> sp. nov.</td><td rowspan="1" colspan="1">NHM_1134 (paratype)</td><td rowspan="1" colspan="1">00590d2b-f952-4c69-8bc2-ac2a408da17a</td><td rowspan="1" colspan="1">ANEA 2022.662</td><td rowspan="1" colspan="1">0118302180</td><td rowspan="1" colspan="1"/><td rowspan="1" colspan="1">
                  <ext-link xmlns:xlink="http://www.w3.org/1999/xlink" ext-link-type="gen" xlink:href="ON900103" xlink:type="simple">ON900103</ext-link>
                </td><td rowspan="1" colspan="1"/></tr><tr><td rowspan="1" colspan="1"><italic><tp:taxon-name><tp:taxon-name-part taxon-name-part-type="genus" reg="Euphrosinella">Euphrosinella</tp:taxon-name-part><tp:taxon-name-part taxon-name-part-type="species" reg="georgievae">georgievae</tp:taxon-name-part></tp:taxon-name></italic> sp. nov.</td><td rowspan="1" colspan="1">NHM_1514</td><td rowspan="1" colspan="1">96cb7b69-c0ea-4559-9b57-3abe6af4a4c7</td><td rowspan="1" colspan="1">ANEA 2022.663</td><td rowspan="1" colspan="1">0118302170</td><td rowspan="1" colspan="1"/><td rowspan="1" colspan="1">
                  <ext-link xmlns:xlink="http://www.w3.org/1999/xlink" ext-link-type="gen" xlink:href="ON900106" xlink:type="simple">ON900106</ext-link>
                </td><td rowspan="1" colspan="1"/></tr><tr><td rowspan="1" colspan="1"><italic><tp:taxon-name><tp:taxon-name-part taxon-name-part-type="genus" reg="Euphrosinella">Euphrosinella</tp:taxon-name-part><tp:taxon-name-part taxon-name-part-type="species" reg="georgievae">georgievae</tp:taxon-name-part></tp:taxon-name></italic> sp. nov.</td><td rowspan="1" colspan="1">NHM_2391 (holotype)</td><td rowspan="1" colspan="1">1ce8325f-74de-47de-a776-2dc50b8d69ae</td><td rowspan="1" colspan="1">ANEA 2022.664</td><td rowspan="1" colspan="1">0118302176</td><td rowspan="1" colspan="1"/><td rowspan="1" colspan="1">
                  <ext-link xmlns:xlink="http://www.w3.org/1999/xlink" ext-link-type="gen" xlink:href="ON900115" xlink:type="simple">ON900115</ext-link>
                </td><td rowspan="1" colspan="1"/></tr><tr><td rowspan="1" colspan="1"><italic><tp:taxon-name><tp:taxon-name-part taxon-name-part-type="genus" reg="Euphrosinella">Euphrosinella</tp:taxon-name-part><tp:taxon-name-part taxon-name-part-type="species" reg="georgievae">georgievae</tp:taxon-name-part></tp:taxon-name></italic> sp. nov.</td><td rowspan="1" colspan="1">NHM_4975</td><td rowspan="1" colspan="1">677b7d67-d9cc-4ebd-8d79-cf5da5dc40da</td><td rowspan="1" colspan="1">ANEA 2022.665</td><td rowspan="1" colspan="1">0118302165</td><td rowspan="1" colspan="1"/><td rowspan="1" colspan="1">
                  <ext-link xmlns:xlink="http://www.w3.org/1999/xlink" ext-link-type="gen" xlink:href="ON900120" xlink:type="simple">ON900120</ext-link>
                </td><td rowspan="1" colspan="1"/></tr><tr><td rowspan="1" colspan="1"><italic><tp:taxon-name><tp:taxon-name-part taxon-name-part-type="genus" reg="Euphrosinella">Euphrosinella</tp:taxon-name-part><tp:taxon-name-part taxon-name-part-type="species" reg="georgievae">georgievae</tp:taxon-name-part></tp:taxon-name></italic> sp. nov.</td><td rowspan="1" colspan="1">NHM_6087</td><td rowspan="1" colspan="1">eebfaecd-5ee2-49d6-be73-51eb91678487</td><td rowspan="1" colspan="1">ANEA 2022.666</td><td rowspan="1" colspan="1">0118302166</td><td rowspan="1" colspan="1"/><td rowspan="1" colspan="1">
                  <ext-link xmlns:xlink="http://www.w3.org/1999/xlink" ext-link-type="gen" xlink:href="ON900126" xlink:type="simple">ON900126</ext-link>
                </td><td rowspan="1" colspan="1"/></tr><tr><td rowspan="1" colspan="1"><italic><tp:taxon-name><tp:taxon-name-part taxon-name-part-type="genus" reg="Euphrosinella">Euphrosinella</tp:taxon-name-part><tp:taxon-name-part taxon-name-part-type="species" reg="georgievae">georgievae</tp:taxon-name-part></tp:taxon-name></italic> sp. nov.</td><td rowspan="1" colspan="1">NHM_5802</td><td rowspan="1" colspan="1">c0e408e3-91e7-408f-aaef-3be86507105a</td><td rowspan="1" colspan="1">ANEA 2022.667</td><td rowspan="1" colspan="1">0118302164</td><td rowspan="1" colspan="1"/><td rowspan="1" colspan="1">
                  <ext-link xmlns:xlink="http://www.w3.org/1999/xlink" ext-link-type="gen" xlink:href="ON900123" xlink:type="simple">ON900123</ext-link>
                </td><td rowspan="1" colspan="1"/></tr><tr><td rowspan="1" colspan="1"><italic><tp:taxon-name><tp:taxon-name-part taxon-name-part-type="genus" reg="Euphrosinella">Euphrosinella</tp:taxon-name-part><tp:taxon-name-part taxon-name-part-type="species" reg="georgievae">georgievae</tp:taxon-name-part></tp:taxon-name></italic> sp. nov.</td><td rowspan="1" colspan="1">NHM_5057</td><td rowspan="1" colspan="1">d92b1574-eccb-443c-a15d-b79357360b59</td><td rowspan="1" colspan="1">ANEA 2022.668</td><td rowspan="1" colspan="1">0118302179</td><td rowspan="1" colspan="1"/><td rowspan="1" colspan="1">
                  <ext-link xmlns:xlink="http://www.w3.org/1999/xlink" ext-link-type="gen" xlink:href="ON900122" xlink:type="simple">ON900122</ext-link>
                </td><td rowspan="1" colspan="1"/></tr><tr><td rowspan="1" colspan="1"><italic><tp:taxon-name><tp:taxon-name-part taxon-name-part-type="genus" reg="Euphrosinella">Euphrosinella</tp:taxon-name-part><tp:taxon-name-part taxon-name-part-type="species" reg="georgievae">georgievae</tp:taxon-name-part></tp:taxon-name></italic> sp. nov.</td><td rowspan="1" colspan="1">NHM_7235</td><td rowspan="1" colspan="1">55637dc0-f9b9-4586-9bfb-7a821c785279</td><td rowspan="1" colspan="1">ANEA 2022.669</td><td rowspan="1" colspan="1">0118302163</td><td rowspan="1" colspan="1"/><td rowspan="1" colspan="1">
                  <ext-link xmlns:xlink="http://www.w3.org/1999/xlink" ext-link-type="gen" xlink:href="ON900127" xlink:type="simple">ON900127</ext-link>
                </td><td rowspan="1" colspan="1"/></tr><tr><td rowspan="1" colspan="1"><italic><tp:taxon-name><tp:taxon-name-part taxon-name-part-type="genus" reg="Euphrosinella">Euphrosinella</tp:taxon-name-part><tp:taxon-name-part taxon-name-part-type="species" reg="georgievae">georgievae</tp:taxon-name-part></tp:taxon-name></italic> sp. nov.</td><td rowspan="1" colspan="1">NHM_2908</td><td rowspan="1" colspan="1">fba3fab7-ae4b-4415-a73c-a2ba6cd44601</td><td rowspan="1" colspan="1">ANEA 2022.670</td><td rowspan="1" colspan="1">0118302161</td><td rowspan="1" colspan="1"/><td rowspan="1" colspan="1">
                  <ext-link xmlns:xlink="http://www.w3.org/1999/xlink" ext-link-type="gen" xlink:href="ON900117" xlink:type="simple">ON900117</ext-link>
                </td><td rowspan="1" colspan="1"/></tr></tbody></table></table-wrap><fig id="F5" position="float" orientation="portrait"><object-id xmlns:xlink="http://www.w3.org/1999/xlink" content-type="doi" xlink:type="simple">10.3897/zookeys.1137.86150.figure5</object-id><object-id xmlns:xlink="http://www.w3.org/1999/xlink" content-type="arpha" xlink:type="simple">25DCDC47-D531-569D-9795-61BE92FCC93D</object-id><label>Figure 5.</label><caption><p>Majority-rule consensus trees from the Bayesian analyses with posterior probability values on nodes. Taxon names highlighted in blue are news species or new sequences for already known species. <bold>A</bold><tp:taxon-name><tp:taxon-name-part taxon-name-part-type="family">Amphinomidae</tp:taxon-name-part></tp:taxon-name> phylogenetic tree using a combined datasets for COI, 16S, and 18S with 26 terminal taxa of which <italic><tp:taxon-name><tp:taxon-name-part taxon-name-part-type="genus" reg="Euphrosine">Euphrosine</tp:taxon-name-part><tp:taxon-name-part taxon-name-part-type="species" reg="foliosa">foliosa</tp:taxon-name-part></tp:taxon-name></italic> (<tp:taxon-name><tp:taxon-name-part taxon-name-part-type="family">Euphrosinidae</tp:taxon-name-part></tp:taxon-name>) was used as a root <bold>B</bold><tp:taxon-name><tp:taxon-name-part taxon-name-part-type="family">Euphrosinidae</tp:taxon-name-part></tp:taxon-name> phylogenetic tree using a combined datasets for 16S and 18S with nine terminal taxa of which <italic><tp:taxon-name><tp:taxon-name-part taxon-name-part-type="genus" reg="Paramphinome">Paramphinome</tp:taxon-name-part><tp:taxon-name-part taxon-name-part-type="species" reg="jeffreysii">jeffreysii</tp:taxon-name-part></tp:taxon-name></italic> (<tp:taxon-name><tp:taxon-name-part taxon-name-part-type="family">Amphinomidae</tp:taxon-name-part></tp:taxon-name>) was used as a root.</p></caption><graphic xmlns:xlink="http://www.w3.org/1999/xlink" xlink:href="zookeys-1137-033_article-86150__-g005.jpg" position="float" orientation="portrait" xlink:type="simple" id="oo_786205.jpg"><uri content-type="original_file" xlink:type="simple">https://binary.pensoft.net/fig/786205</uri></graphic></fig><fig id="F1" position="float" orientation="portrait"><object-id xmlns:xlink="http://www.w3.org/1999/xlink" content-type="doi" xlink:type="simple">10.3897/zookeys.1137.86150.figure1</object-id><object-id xmlns:xlink="http://www.w3.org/1999/xlink" content-type="arpha" xlink:type="simple">259C1A13-9C25-582D-84E9-801B9067A98C</object-id><label>Figure 1.</label><caption><p>Map of <abbrev xmlns:xlink="http://www.w3.org/1999/xlink" xlink:title="Clarion-Clipperton Zone" id="ABBRID0E6BAE" xlink:type="simple">CCZ</abbrev> of exploration areas and areas of particular interest, with targeted areas where samples of this study were collected highlighted in colours (see legend for explanation).</p></caption><graphic xmlns:xlink="http://www.w3.org/1999/xlink" xlink:href="zookeys-1137-033_article-86150__-g001.jpg" position="float" orientation="portrait" xlink:type="simple" id="oo_786201.jpg"><uri content-type="original_file" xlink:type="simple">https://binary.pensoft.net/fig/786201</uri></graphic></fig></tp:treatment-sec><ref-list><ref id="B64"><mixed-citation xmlns:xlink="http://www.w3.org/1999/xlink" xlink:type="simple"><person-group><name name-style="western"><surname>Kudenov</surname><given-names>JD</given-names></name></person-group> (<year>1993</year>) <article-title><tp:taxon-name><tp:taxon-name-part taxon-name-part-type="family">Amphinomidae</tp:taxon-name-part></tp:taxon-name> and <tp:taxon-name><tp:taxon-name-part taxon-name-part-type="family">Euphrosinidae</tp:taxon-name-part></tp:taxon-name> (<tp:taxon-name><tp:taxon-name-part taxon-name-part-type="phylum">Annelida</tp:taxon-name-part></tp:taxon-name>: <tp:taxon-name><tp:taxon-name-part taxon-name-part-type="class">Polychaeta</tp:taxon-name-part></tp:taxon-name>) principally from Antarctica, the Southern Ocean, and Subantarctic regions.</article-title><source>Antarctic Research Series, Biology of the Antarctic Seas XXII</source><volume>58</volume>: <fpage>93</fpage>–<lpage>150</lpage>. <ext-link xlink:type="simple" ext-link-type="doi" xlink:href="10.1029/AR058p0093">https://doi.org/10.1029/AR058p0093</ext-link></mixed-citation></ref></ref-list></tp:taxon-treatment>
