# Supplementary material for: ﻿Abyssal fauna of polymetallic nodule exploration areas, eastern Clarion-Clipperton Zone, central Pacific Ocean: Amphinomidae and Euphrosinidae (Annelida, Amphinomida)
Source: Zookeys. 2022 Dec 22;1137:33–74. doi: 10.3897/zookeys.1137.86150 (PMC9836652; doi:10.3897/zookeys.1137.86150)
Supplement: XML Treatment for Euphrosinopsis halli [file zookeys.1137.86150-treatment10.xml]

<!DOCTYPE tp:taxon-treatment
  PUBLIC "-//TaxonX//DTD Taxonomic Treatment Publishing DTD v0 20100105//EN" "tax-treatment-NSO.dtd">
<tp:taxon-treatment xmlns:tp="http://www.plazi.org/taxpub"><tp:treatment-meta><kwd-group><label>Taxon classification</label><kwd>
                <named-content content-type="kingdom">Animalia</named-content>
              </kwd><kwd>
                <named-content content-type="order">Amphinomida</named-content>
              </kwd><kwd>
                <named-content content-type="family">Euphrosinidae</named-content>
              </kwd></kwd-group><mixed-citation publication-type="journal"><person-group><name><surname>Neal</surname><given-names>Lenka</given-names></name><name><surname>Wiklund</surname><given-names>Helena</given-names></name><name><surname>Gunton</surname><given-names>Laetitia M.</given-names></name><name><surname>Rabone</surname><given-names>Muriel</given-names></name><name><surname>Bribiesca-Contreras</surname><given-names>Guadalupe</given-names></name><name><surname>Dahlgren</surname><given-names>Thomas G.</given-names></name><name><surname>Glover</surname><given-names>Adrian G.</given-names></name></person-group><article-title>﻿Abyssal fauna of polymetallic nodule exploration areas, eastern Clarion-Clipperton Zone, central Pacific Ocean: <tp:taxon-name><tp:taxon-name-part taxon-name-part-type="family">Amphinomidae</tp:taxon-name-part></tp:taxon-name> and <tp:taxon-name><tp:taxon-name-part taxon-name-part-type="family">Euphrosinidae</tp:taxon-name-part></tp:taxon-name> (<tp:taxon-name><tp:taxon-name-part taxon-name-part-type="phylum">Annelida</tp:taxon-name-part></tp:taxon-name>, <tp:taxon-name><tp:taxon-name-part taxon-name-part-type="order">Amphinomida</tp:taxon-name-part></tp:taxon-name>)</article-title><source>Zookeys</source><day>22</day><month>12</month><year>2022</year><volume>1137</volume><fpage>33</fpage><lpage>74</lpage><pub-id pub-id-type="doi">10.3897/zookeys.1137.86150</pub-id></mixed-citation></tp:treatment-meta><tp:nomenclature><label>﻿</label><tp:taxon-name>
              <object-id xmlns:xlink="http://www.w3.org/1999/xlink" content-type="arpha" xlink:type="simple">B0F2724C-FF6E-503B-A683-A437C524C606</object-id>
              <tp:taxon-name-part taxon-name-part-type="genus" reg="Euphrosinopsis">Euphrosinopsis</tp:taxon-name-part>
              <tp:taxon-name-part taxon-name-part-type="species" reg="halli">halli</tp:taxon-name-part>
              <object-id xmlns:xlink="http://www.w3.org/1999/xlink" content-type="zoobank" xlink:type="simple">https://zoobank.org/83A9C528-4FBE-4836-82DC-C31BDA5C2B09</object-id>
            </tp:taxon-name><tp:taxon-status xmlns:xlink="http://www.w3.org/1999/xlink" xlink:type="simple">sp. nov.</tp:taxon-status><xref ref-type="fig" rid="F15">Figs 15C</xref><xref ref-type="fig" rid="F20">, 20A–E</xref><xref ref-type="fig" rid="F21">, 21 A–E</xref></tp:nomenclature><tp:treatment-sec sec-type="material" id="SECID0ENJDI"><title>Material examined.</title><p>NHM_0779, <named-content xmlns:xlink="http://www.w3.org/1999/xlink" content-type="dwc:institutional_code" xlink:title="Natural History Museum, London" xlink:href="http://grbio.org/institution/natural-history-museum-london" xlink:type="simple">NHMUK</named-content> ANEA 2022.641, coll. 20/02/2015, <abbrev xmlns:xlink="http://www.w3.org/1999/xlink" xlink:title="Brenke epibenthic sledge" id="ABBRID0EXJDI" xlink:type="simple">EBS</abbrev>, <named-content xmlns:xlink="http://www.w3.org/1999/xlink" content-type="dwc:verbatimCoordinates" xlink:type="simple"><named-content content-type="geo-json" specific-use="{&#34;type&#34;:&#34;Point&#34;,&#34;coordinates&#34;:[-116.604170,12.537170]}" id="NCID0E5JDI" xlink:type="simple">12.53717, -116.60417</named-content></named-content>, 4425 m, UK-1, <ext-link xmlns:xlink="http://www.w3.org/1999/xlink" xlink:type="simple" ext-link-type="uri" xlink:href="http://data.nhm.ac.uk/object/1a683870-d904-4c2c-bf1a-a34ead0a42fc">http://data.nhm.ac.uk/object/1a683870-d904-4c2c-bf1a-a34ead0a42fc</ext-link>; NHM_4339 (holotype), <named-content xmlns:xlink="http://www.w3.org/1999/xlink" content-type="dwc:institutional_code" xlink:title="Natural History Museum, London" xlink:href="http://grbio.org/institution/natural-history-museum-london" xlink:type="simple">NHMUK</named-content> ANEA 2022.642, coll. 11/03/2020, box core, <named-content xmlns:xlink="http://www.w3.org/1999/xlink" content-type="dwc:verbatimCoordinates" xlink:type="simple"><named-content content-type="geo-json" specific-use="{&#34;type&#34;:&#34;Point&#34;,&#34;coordinates&#34;:[-117.065277,12.179970]}" id="NCID0EPKDI" xlink:type="simple">12.17997, -117.065277</named-content></named-content>, 4117 m, UK-1, <ext-link xmlns:xlink="http://www.w3.org/1999/xlink" xlink:type="simple" ext-link-type="uri" xlink:href="http://data.nhm.ac.uk/object/670dfd34-338d-4edc-8856-b0a9a728efc9">http://data.nhm.ac.uk/object/670dfd34-338d-4edc-8856-b0a9a728efc9</ext-link>; NHM_6018 (paratype), <named-content xmlns:xlink="http://www.w3.org/1999/xlink" content-type="dwc:institutional_code" xlink:title="Natural History Museum, London" xlink:href="http://grbio.org/institution/natural-history-museum-london" xlink:type="simple">NHMUK</named-content> ANEA 2022.643; coll. 13/11/2020, box core, <named-content xmlns:xlink="http://www.w3.org/1999/xlink" content-type="dwc:verbatimCoordinates" xlink:type="simple"><named-content content-type="geo-json" specific-use="{&#34;type&#34;:&#34;Point&#34;,&#34;coordinates&#34;:[-117.159310,10.357800]}" id="NCID0EALDI" xlink:type="simple">10.35780, -117.15931</named-content></named-content>, 4284 m, <abbrev xmlns:xlink="http://www.w3.org/1999/xlink" xlink:title="Nauru Ocean Resources Inc" id="ABBRID0EFLDI" xlink:type="simple">NORI</abbrev>-D, <ext-link xmlns:xlink="http://www.w3.org/1999/xlink" xlink:type="simple" ext-link-type="uri" xlink:href="http://data.nhm.ac.uk/object/ab26e2ea-ab87-4013-8106-e817c0485cc9">http://data.nhm.ac.uk/object/ab26e2ea-ab87-4013-8106-e817c0485cc9</ext-link>.</p></tp:treatment-sec><tp:treatment-sec sec-type="diagnosis" id="SECID0EOLDI"><title>Diagnosis.</title><p><bold><italic>Holotype</italic></bold> (<named-content xmlns:xlink="http://www.w3.org/1999/xlink" content-type="dwc:institutional_code" xlink:title="Natural History Museum, London" xlink:href="http://grbio.org/institution/natural-history-museum-london" xlink:type="simple">NHMUK</named-content> ANEA.2022.642) complete (except for tissue sampled for DNA), 1.3 mm long and 0.75 mm wide without chaetae for 11 chaetigers. <bold><italic>Paratype</italic></bold> (<named-content xmlns:xlink="http://www.w3.org/1999/xlink" content-type="dwc:institutional_code" xlink:title="Natural History Museum, London" xlink:href="http://grbio.org/institution/natural-history-museum-london" xlink:type="simple">NHMUK</named-content> ANEA.2022.643) complete (except for tissue sampled for DNA), 1.5 mm long and 0.75 mm wide for 12 chaetigers. Body short, oval, flattened, pale yellow in alcohol (Fig. <xref ref-type="fig" rid="F20">20A</xref>). Prostomium longer than wide, with 5 prostomial appendages (Fig. <xref ref-type="fig" rid="F15">15C</xref>). Pair of short slender palps; pair of slender lateral antenna; median antenna of caruncle with long thick ceratophore and slender cirrus of similar length to caruncle (Figs <xref ref-type="fig" rid="F15">15C</xref>, <xref ref-type="fig" rid="F20">20B</xref>). Caruncle as oval lobe reaching to chaetiger 2, mostly free of body wall, with median keel and two pairs of lateral ridges, median keel slightly thicker than the lateral ones (Fig. <xref ref-type="fig" rid="F20">20B</xref>). Single pair of large, spherical eyes, deeply embedded, lateral to median antenna and caruncle (Figs <xref ref-type="fig" rid="F15">15C</xref>, <xref ref-type="fig" rid="F20">20A</xref>).</p><fig id="F20" position="float" orientation="portrait"><object-id xmlns:xlink="http://www.w3.org/1999/xlink" content-type="doi" xlink:type="simple">10.3897/zookeys.1137.86150.figure20</object-id><object-id xmlns:xlink="http://www.w3.org/1999/xlink" content-type="arpha" xlink:type="simple">A49BC52E-7805-591D-A292-7E12B12501BA</object-id><label>Figure 20.</label><caption><p><italic><tp:taxon-name><tp:taxon-name-part taxon-name-part-type="genus" reg="Euphrosinopsis">Euphrosinopsis</tp:taxon-name-part><tp:taxon-name-part taxon-name-part-type="species" reg="halli">halli</tp:taxon-name-part></tp:taxon-name></italic> sp. nov. <bold>A</bold> preserved holotype <named-content xmlns:xlink="http://www.w3.org/1999/xlink" content-type="dwc:institutional_code" xlink:title="Natural History Museum, London" xlink:href="http://grbio.org/institution/natural-history-museum-london" xlink:type="simple">NHMUK</named-content> ANEA.2022.642, eye spots visible <bold>B</bold> holotype <named-content xmlns:xlink="http://www.w3.org/1999/xlink" content-type="dwc:institutional_code" xlink:title="Natural History Museum, London" xlink:href="http://grbio.org/institution/natural-history-museum-london" xlink:type="simple">NHMUK</named-content> ANEA.2022.642 stained with Shirlastain, showing caruncle (car) and median antenna (Ma) <bold>C</bold> specimen <named-content xmlns:xlink="http://www.w3.org/1999/xlink" content-type="dwc:institutional_code" xlink:title="Natural History Museum, London" xlink:href="http://grbio.org/institution/natural-history-museum-london" xlink:type="simple">NHMUK</named-content> ANEA.2022.641 stained with Shirlastain, showing branchiae (Br) and dorsal cirri (Dc) and lateral cirrus (Lc) <bold>D, E</bold> ringent chaetae from specimen <named-content xmlns:xlink="http://www.w3.org/1999/xlink" content-type="dwc:institutional_code" xlink:title="Natural History Museum, London" xlink:href="http://grbio.org/institution/natural-history-museum-london" xlink:type="simple">NHMUK</named-content> ANEA.2022.641. Scale bars: 500 µm (<bold>A, C</bold>); 25 µm (<bold>D</bold>); 50 µm (<bold>E</bold>). Abbreviations: Ma – median antenna, Car – caruncle, Br – branchiae, Dc – dorsal cirrus, Lc – lateral cirrus.</p></caption><graphic xmlns:xlink="http://www.w3.org/1999/xlink" xlink:href="zookeys-1137-033_article-86150__-g020.jpg" position="float" orientation="portrait" xlink:type="simple" id="oo_786220.jpg"><uri content-type="original_file" xlink:type="simple">https://binary.pensoft.net/fig/786220</uri></graphic></fig><p>Parapodia biramous, two rami well separated. With parapodial appendages observed dorso-ventrally as follow (Figs <xref ref-type="fig" rid="F15">15F</xref>, <xref ref-type="fig" rid="F20">20C</xref>): long slender dorsal cirrus, often curved into S-shape in middle chaetigers; single cirriform branchia attached laterally to dorsal cirrus; lateral cirrus similar to branchia in form, but more robust; slender cirriform ventral cirrus.</p><p>Chaetae fragile, prone to breakage, of two main types: 1. Numerous, bifurcate chaetae arranged in approximately three rows in notopodia; their shafts of various length and thickness (Fig. <xref ref-type="fig" rid="F21">21A</xref>); development of filelike teeth on shafts ranging from smooth (Fig. <xref ref-type="fig" rid="F21">21C</xref>) to well developed (Fig. <xref ref-type="fig" rid="F21">21D, E</xref>); their prongs variable in length with short furcate chaetae in anterior tier having the ratio of short to long prong ranging from 1:2-2.5 (where possible to establish), the prong ratio of longest chaetae in the mid tear ranging from 1:3.5-4 (where possible to establish); prongs mainly smooth or with extremely faint serration only visible under high magnification (Fig. <xref ref-type="fig" rid="F21">21B</xref>). 2. Ringent chaetae (sensu <xref ref-type="bibr" rid="B64">Kudenov 1993</xref>) present in notopodia only, few in numbers (ca. 5 per notopodium), composed of two curved prongs of unequal length and thickness, both with indistinct serration, the long prong distally with slender elongated tip, short prong broad and distally rounded (Fig. <xref ref-type="fig" rid="F20">20D, E</xref>). Neurochaetae similar less numerous, thinner, and shorter than notochaetae, all bifurcate, prongs appearing smooth, often broken off. Pygidium with pair of cirri resembling cylindrical tube feet.</p><fig id="F21" position="float" orientation="portrait"><object-id xmlns:xlink="http://www.w3.org/1999/xlink" content-type="doi" xlink:type="simple">10.3897/zookeys.1137.86150.figure21</object-id><object-id xmlns:xlink="http://www.w3.org/1999/xlink" content-type="arpha" xlink:type="simple">E82F544B-0514-56B7-8468-F32FA12D576F</object-id><label>Figure 21.</label><caption><p><italic><tp:taxon-name><tp:taxon-name-part taxon-name-part-type="genus" reg="Euphrosinopsis">Euphrosinopsis</tp:taxon-name-part><tp:taxon-name-part taxon-name-part-type="species" reg="halli">halli</tp:taxon-name-part></tp:taxon-name></italic> sp. nov. (holotype <named-content xmlns:xlink="http://www.w3.org/1999/xlink" content-type="dwc:institutional_code" xlink:title="Natural History Museum, London" xlink:href="http://grbio.org/institution/natural-history-museum-london" xlink:type="simple">NHMUK</named-content> ANEA.2022.642) <bold>A</bold> long and short furcate notochaetae <bold>B</bold> faint serration of long prong (marked by arrow) <bold>C</bold> smooth shafts of dorsalmost notochaetae <bold>D</bold> shafts with file-like teeth of middle chaetae <bold>E</bold> shafts with file-like teeth of ventralmost chaetae. Scale bar: 250 µm.</p></caption><graphic xmlns:xlink="http://www.w3.org/1999/xlink" xlink:href="zookeys-1137-033_article-86150__-g021.jpg" position="float" orientation="portrait" xlink:type="simple" id="oo_786221.jpg"><uri content-type="original_file" xlink:type="simple">https://binary.pensoft.net/fig/786221</uri></graphic></fig></tp:treatment-sec><tp:treatment-sec sec-type="Molecular information" id="SECID0EARDI"><title>Molecular information.</title><p>Specimen <named-content xmlns:xlink="http://www.w3.org/1999/xlink" content-type="dwc:institutional_code" xlink:title="Natural History Museum, London" xlink:href="http://grbio.org/institution/natural-history-museum-london" xlink:type="simple">NHMUK</named-content> ANEA.2022.641, was sequenced for 16S and 18S while paratype <named-content xmlns:xlink="http://www.w3.org/1999/xlink" content-type="dwc:institutional_code" xlink:title="Natural History Museum, London" xlink:href="http://grbio.org/institution/natural-history-museum-london" xlink:type="simple">NHMUK</named-content> ANEA.2022.643 and holotype <named-content xmlns:xlink="http://www.w3.org/1999/xlink" content-type="dwc:institutional_code" xlink:title="Natural History Museum, London" xlink:href="http://grbio.org/institution/natural-history-museum-london" xlink:type="simple">NHMUK</named-content> ANEA.2022.642 were sequenced for 16S only (Table <xref ref-type="table" rid="T1">1</xref>). There were no identical sequences for 16S on GenBank. The relationships between <italic><tp:taxon-name><tp:taxon-name-part taxon-name-part-type="genus" reg="Euphrosinella">Euphrosinella</tp:taxon-name-part></tp:taxon-name></italic> and <italic><tp:taxon-name><tp:taxon-name-part taxon-name-part-type="genus" reg="Euphrosinopsis">Euphrosinopsis</tp:taxon-name-part></tp:taxon-name></italic> in the phylogenetic tree is unresolved (Fig. <xref ref-type="fig" rid="F5">5B</xref>). As COI sequencing was not successful in this study, all euphrosinid species are represented by only 16S and 18S, and in the case of the species from GenBank, only 16S.</p></tp:treatment-sec><tp:treatment-sec sec-type="remarks" id="SECID0EISDI"><title>Remarks.</title><p><abbrev xmlns:xlink="http://www.w3.org/1999/xlink" xlink:title="Clarion-Clipperton Zone" id="ABBRID0EOSDI" xlink:type="simple">CCZ</abbrev> species agrees well with the genus <italic><tp:taxon-name><tp:taxon-name-part taxon-name-part-type="genus" reg="Euphrosinopsis">Euphrosinopsis</tp:taxon-name-part></tp:taxon-name></italic> in having five prostomial appendages, caruncle partially free from the body wall and the presence of large, deeply embedded eyes lateral to median antenna and caruncle. However, this species shows differences from all known species in this genus, suggesting it belongs to a new species. The presence of single, small, unbranched cirriform branchia per parapodium suggest affiliation with <italic><tp:taxon-name><tp:taxon-name-part taxon-name-part-type="genus" reg="Euphrosinopsis">E.</tp:taxon-name-part><tp:taxon-name-part taxon-name-part-type="species" reg="crassiseta">crassiseta</tp:taxon-name-part></tp:taxon-name></italic> and <italic><tp:taxon-name><tp:taxon-name-part taxon-name-part-type="genus" reg="Euphrosinopsis">E.</tp:taxon-name-part><tp:taxon-name-part taxon-name-part-type="species" reg="horsti">horsti</tp:taxon-name-part></tp:taxon-name></italic>, which share the same character. However, the new species differs from <italic><tp:taxon-name><tp:taxon-name-part taxon-name-part-type="genus" reg="Euphrosinopsis">E.</tp:taxon-name-part><tp:taxon-name-part taxon-name-part-type="species" reg="crassiseta">crassiseta</tp:taxon-name-part></tp:taxon-name></italic> in possessing the ringent chaetae and lacking the coarse serration on neurochaetae. The most similar species, <italic><tp:taxon-name><tp:taxon-name-part taxon-name-part-type="genus" reg="Euphrosinopsis">E.</tp:taxon-name-part><tp:taxon-name-part taxon-name-part-type="species" reg="horsti">horsti</tp:taxon-name-part></tp:taxon-name></italic> can be easily separated by having anal cirri fused instead of typical cylindrical tube feet as in the new species. For comparison with another new <italic><tp:taxon-name><tp:taxon-name-part taxon-name-part-type="genus" reg="Euphrosinopsis">Euphrosinopsis</tp:taxon-name-part></tp:taxon-name></italic> species also described in this study see the remarks section for <italic><tp:taxon-name><tp:taxon-name-part taxon-name-part-type="genus" reg="Euphrosinopsis">E.</tp:taxon-name-part><tp:taxon-name-part taxon-name-part-type="species" reg="ahearni">ahearni</tp:taxon-name-part></tp:taxon-name></italic> sp. nov.</p></tp:treatment-sec><tp:treatment-sec sec-type="distribution" id="SECID0EXUDI"><title>Distribution.</title><p>Central Pacific Ocean, Eastern <abbrev xmlns:xlink="http://www.w3.org/1999/xlink" xlink:title="Clarion-Clipperton Zone" id="ABBRID0E4UDI" xlink:type="simple">CCZ</abbrev>, the exploration areas UK-1 and <abbrev xmlns:xlink="http://www.w3.org/1999/xlink" xlink:title="Nauru Ocean Resources Inc" id="ABBRID0EBVDI" xlink:type="simple">NORI</abbrev>-D (Fig. <xref ref-type="fig" rid="F1">1</xref>).</p></tp:treatment-sec><tp:treatment-sec sec-type="etymology" id="SECID0EJVDI"><title>Etymology.</title><p>This species is named for Preben Hall, the captain onboard the ship Maersk Launcher that was used in <abbrev xmlns:xlink="http://www.w3.org/1999/xlink" xlink:title="Nauru Ocean Resources Inc" id="ABBRID0EPVDI" xlink:type="simple">NORI</abbrev>-D expeditions in 2020 and 2021.</p></tp:treatment-sec><tp:treatment-sec><!--Section generated to contain objects referenced in tp:taxon-treatment.--><fig id="F15" position="float" orientation="portrait"><object-id xmlns:xlink="http://www.w3.org/1999/xlink" content-type="doi" xlink:type="simple">10.3897/zookeys.1137.86150.figure15</object-id><object-id xmlns:xlink="http://www.w3.org/1999/xlink" content-type="arpha" xlink:type="simple">68E0FA49-4E3B-5A9D-8E7E-D6EF2DC944B0</object-id><label>Figure 15.</label><caption><p>Diagrammatic representation of prostomial (<bold>A–C</bold>) and parapodial appendages from mid-body chaetigers (<bold>D, E</bold>) of <abbrev xmlns:xlink="http://www.w3.org/1999/xlink" xlink:title="Clarion-Clipperton Zone" id="ABBRID0EF3BI" xlink:type="simple">CCZ</abbrev>-collected <tp:taxon-name><tp:taxon-name-part taxon-name-part-type="family">Euphrosinidae</tp:taxon-name-part></tp:taxon-name> species (relative lengths preserved, but not drawn to scale) <bold>A</bold><italic><tp:taxon-name><tp:taxon-name-part taxon-name-part-type="genus" reg="Euphrosinella">Euphrosinella</tp:taxon-name-part><tp:taxon-name-part taxon-name-part-type="species" reg="georgievae">georgievae</tp:taxon-name-part></tp:taxon-name></italic> sp. nov. <bold>B</bold><italic><tp:taxon-name><tp:taxon-name-part taxon-name-part-type="genus" reg="Euphrosinopsis">Euphrosinopsis</tp:taxon-name-part><tp:taxon-name-part taxon-name-part-type="species" reg="ahearni">ahearni</tp:taxon-name-part></tp:taxon-name></italic> sp. nov. <bold>C</bold><italic><tp:taxon-name><tp:taxon-name-part taxon-name-part-type="genus" reg="Euphrosinopsis">Euphrosinopsis</tp:taxon-name-part><tp:taxon-name-part taxon-name-part-type="species" reg="halli">halli</tp:taxon-name-part></tp:taxon-name></italic> sp. nov. <bold>D</bold><italic><tp:taxon-name><tp:taxon-name-part taxon-name-part-type="genus" reg="Euphrosinella">Euphrosinella</tp:taxon-name-part><tp:taxon-name-part taxon-name-part-type="species" reg="georgievae">georgievae</tp:taxon-name-part></tp:taxon-name></italic> sp. nov. <bold>E</bold><italic><tp:taxon-name><tp:taxon-name-part taxon-name-part-type="genus" reg="Euphrosinopsis">Euphrosinopsis</tp:taxon-name-part><tp:taxon-name-part taxon-name-part-type="species" reg="ahearni">ahearni</tp:taxon-name-part></tp:taxon-name></italic> sp. nov. <bold>F</bold><italic><tp:taxon-name><tp:taxon-name-part taxon-name-part-type="genus" reg="Euphrosinopsis">Euphrosinopsis</tp:taxon-name-part><tp:taxon-name-part taxon-name-part-type="species" reg="halli">halli</tp:taxon-name-part></tp:taxon-name></italic> sp. nov. Abbreviations: P – palps, La – lateral antennae, Ma – median antenna, Car – caruncle, E – eyes, DC – dorsal cirrus, LC – lateral cirrus, VC – ventral cirrus, Br – branchiae.</p></caption><graphic xmlns:xlink="http://www.w3.org/1999/xlink" xlink:href="zookeys-1137-033_article-86150__-g015.jpg" position="float" orientation="portrait" xlink:type="simple" id="oo_786215.jpg"><uri content-type="original_file" xlink:type="simple">https://binary.pensoft.net/fig/786215</uri></graphic></fig><table-wrap id="T1" position="float" orientation="portrait"><label>Table 1.</label><caption><p>List of taxa presented in this paper – family, DNA taxonomy ID (a species-level identification based on combined DNA and morphological evidence), cruise record number, GUID (Global Unique Identifier link to data record at <ext-link xmlns:xlink="http://www.w3.org/1999/xlink" xlink:type="simple" ext-link-type="uri" xlink:href="http://data.nhm.ac.uk">http://data.nhm.ac.uk</ext-link>), <named-content xmlns:xlink="http://www.w3.org/1999/xlink" content-type="dwc:institutional_code" xlink:title="Natural History Museum, London" xlink:href="http://grbio.org/institution/natural-history-museum-london" xlink:type="simple">NHMUK</named-content> registration number (<named-content xmlns:xlink="http://www.w3.org/1999/xlink" content-type="dwc:institutional_code" xlink:title="Natural History Museum, London" xlink:href="http://grbio.org/institution/natural-history-museum-london" xlink:type="simple">NHMUK</named-content>), Molecular Collection facility (MCf) sample ID number (MCF no.) and NCBI GenBank accession numbers (COI/16S/18S AK no.) for successfully sequenced genetic markers. GenBank numbers for phylogenetic analysis data downloaded from GenBank are presented in Suppl. material 1.</p></caption><table id="TID0EFKCI" rules="all"><tbody><tr><th rowspan="1" colspan="1">DNA taxonomy ID</th><th rowspan="1" colspan="1">NHM no.</th><th rowspan="1" colspan="1">GUID</th><th rowspan="1" colspan="1">Reg no. <named-content xmlns:xlink="http://www.w3.org/1999/xlink" content-type="dwc:institutional_code" xlink:title="Natural History Museum, London" xlink:href="http://grbio.org/institution/natural-history-museum-london" xlink:type="simple">NHMUK</named-content></th><th rowspan="1" colspan="1">MCf no.</th><th rowspan="1" colspan="1">COI AK no.</th><th rowspan="1" colspan="1">16S AK no.</th><th rowspan="1" colspan="1">18S AK no.</th></tr><tr><td rowspan="1" colspan="8">
                  <bold>Family <tp:taxon-name><tp:taxon-name-part taxon-name-part-type="family">Amphinomidae</tp:taxon-name-part></tp:taxon-name></bold>
                </td></tr><tr><td rowspan="1" colspan="1">
                  <tp:taxon-name><tp:taxon-name-part taxon-name-part-type="genus" reg="Bathychloeia">Bathychloeia</tp:taxon-name-part><tp:taxon-name-part taxon-name-part-type="uncertainty-rank">cf.</tp:taxon-name-part><tp:taxon-name-part taxon-name-part-type="species" reg="balloniformis">balloniformis</tp:taxon-name-part></tp:taxon-name>
                </td><td rowspan="1" colspan="1">NHM_2107</td><td rowspan="1" colspan="1">c79b4600-e8e9-4484-b06a-e18330a1421d</td><td rowspan="1" colspan="1">ANEA 2022.630</td><td rowspan="1" colspan="1">0118302190</td><td rowspan="1" colspan="1">
                  <ext-link xmlns:xlink="http://www.w3.org/1999/xlink" ext-link-type="gen" xlink:href="ON903198" xlink:type="simple">ON903198</ext-link>
                  <break/>
                </td><td rowspan="1" colspan="1">
                  <ext-link xmlns:xlink="http://www.w3.org/1999/xlink" ext-link-type="gen" xlink:href="ON900088" xlink:type="simple">ON900088</ext-link>
                </td><td rowspan="1" colspan="1">
                  <ext-link xmlns:xlink="http://www.w3.org/1999/xlink" ext-link-type="gen" xlink:href="ON905671" xlink:type="simple">ON905671</ext-link>
                </td></tr><tr><td rowspan="1" colspan="1">
                  <tp:taxon-name><tp:taxon-name-part taxon-name-part-type="genus" reg="Bathychloeia">Bathychloeia</tp:taxon-name-part><tp:taxon-name-part taxon-name-part-type="uncertainty-rank">cf.</tp:taxon-name-part><tp:taxon-name-part taxon-name-part-type="species" reg="balloniformis">balloniformis</tp:taxon-name-part></tp:taxon-name>
                </td><td rowspan="1" colspan="1">NHM_2109</td><td rowspan="1" colspan="1">ac3dd714-64ac-44ea-9168-22437dc3cfba</td><td rowspan="1" colspan="1">ANEA 2022.631</td><td rowspan="1" colspan="1">0118302189</td><td rowspan="1" colspan="1"/><td rowspan="1" colspan="1">
                  <ext-link xmlns:xlink="http://www.w3.org/1999/xlink" ext-link-type="gen" xlink:href="ON900113" xlink:type="simple">ON900113</ext-link>
                </td><td rowspan="1" colspan="1"/></tr><tr><td rowspan="1" colspan="1"><tp:taxon-name><tp:taxon-name-part taxon-name-part-type="genus" reg="Bathychloeia">Bathychloeia</tp:taxon-name-part><tp:taxon-name-part taxon-name-part-type="uncertainty-rank">cf.</tp:taxon-name-part><tp:taxon-name-part taxon-name-part-type="species" reg="sibogae">sibogae</tp:taxon-name-part></tp:taxon-name> juvenile</td><td rowspan="1" colspan="1">NHM_6880_HW01</td><td rowspan="1" colspan="1">06f82805-e608-4715-af62-ab1d44df2a79</td><td rowspan="1" colspan="1">ANEA 2022.632</td><td rowspan="1" colspan="1">0118302159</td><td rowspan="1" colspan="1">
                  <ext-link xmlns:xlink="http://www.w3.org/1999/xlink" ext-link-type="gen" xlink:href="ON903200" xlink:type="simple">ON903200</ext-link>
                </td><td rowspan="1" colspan="1">
                  <ext-link xmlns:xlink="http://www.w3.org/1999/xlink" ext-link-type="gen" xlink:href="ON900089" xlink:type="simple">ON900089</ext-link>
                </td><td rowspan="1" colspan="1"/></tr><tr><td rowspan="1" colspan="1">
                  <tp:taxon-name><tp:taxon-name-part taxon-name-part-type="genus" reg="Bathychloeia">Bathychloeia</tp:taxon-name-part><tp:taxon-name-part taxon-name-part-type="uncertainty-rank">cf.</tp:taxon-name-part><tp:taxon-name-part taxon-name-part-type="species" reg="sibogae">sibogae</tp:taxon-name-part></tp:taxon-name>
                </td><td rowspan="1" colspan="1">NHM_0821</td><td rowspan="1" colspan="1">73a7200a-ae19-4c0c-8381-8d4509a318cf</td><td rowspan="1" colspan="1">ANEA 2022.633</td><td rowspan="1" colspan="1">0118302202</td><td rowspan="1" colspan="1">
                  <ext-link xmlns:xlink="http://www.w3.org/1999/xlink" ext-link-type="gen" xlink:href="ON903197" xlink:type="simple">ON903197</ext-link>
                </td><td rowspan="1" colspan="1">
                  <ext-link xmlns:xlink="http://www.w3.org/1999/xlink" ext-link-type="gen" xlink:href="ON900100" xlink:type="simple">ON900100</ext-link>
                </td><td rowspan="1" colspan="1">
                  <ext-link xmlns:xlink="http://www.w3.org/1999/xlink" ext-link-type="gen" xlink:href="ON905670" xlink:type="simple">ON905670</ext-link>
                </td></tr><tr><td rowspan="1" colspan="1">
                  <tp:taxon-name><tp:taxon-name-part taxon-name-part-type="genus" reg="Bathychloeia">Bathychloeia</tp:taxon-name-part><tp:taxon-name-part taxon-name-part-type="uncertainty-rank">cf.</tp:taxon-name-part><tp:taxon-name-part taxon-name-part-type="species" reg="sibogae">sibogae</tp:taxon-name-part></tp:taxon-name>
                </td><td rowspan="1" colspan="1">NHM_2906</td><td rowspan="1" colspan="1">d3848fcf-4cb2-49fd-b49c-e09422419a70</td><td rowspan="1" colspan="1">ANEA 2022.634</td><td rowspan="1" colspan="1">0118302177</td><td rowspan="1" colspan="1"/><td rowspan="1" colspan="1">
                  <ext-link xmlns:xlink="http://www.w3.org/1999/xlink" ext-link-type="gen" xlink:href="ON900116" xlink:type="simple">ON900116</ext-link>
                </td><td rowspan="1" colspan="1"/></tr><tr><td rowspan="1" colspan="1"><tp:taxon-name><tp:taxon-name-part taxon-name-part-type="genus" reg="Bathychloeia">Bathychloeia</tp:taxon-name-part><tp:taxon-name-part taxon-name-part-type="uncertainty-rank">cf.</tp:taxon-name-part><tp:taxon-name-part taxon-name-part-type="species" reg="sibogae">sibogae</tp:taxon-name-part></tp:taxon-name> juvenile</td><td rowspan="1" colspan="1">NHM_2115</td><td rowspan="1" colspan="1">2cbc0d92-247c-4197-bd7a-4715adb5e8f4</td><td rowspan="1" colspan="1">ANEA 2022.635</td><td rowspan="1" colspan="1">0118302188</td><td rowspan="1" colspan="1"/><td rowspan="1" colspan="1">
                  <ext-link xmlns:xlink="http://www.w3.org/1999/xlink" ext-link-type="gen" xlink:href="ON900114" xlink:type="simple">ON900114</ext-link>
                </td><td rowspan="1" colspan="1"/></tr><tr><td rowspan="1" colspan="1">
                  <tp:taxon-name><tp:taxon-name-part taxon-name-part-type="genus" reg="Bathychloeia">Bathychloeia</tp:taxon-name-part><tp:taxon-name-part taxon-name-part-type="uncertainty-rank">cf.</tp:taxon-name-part><tp:taxon-name-part taxon-name-part-type="species" reg="sibogae">sibogae</tp:taxon-name-part></tp:taxon-name>
                </td><td rowspan="1" colspan="1">NHM_3539</td><td rowspan="1" colspan="1">083df63d-60e7-48ae-95c4-6a11a61b01e8</td><td rowspan="1" colspan="1">ANEA 2022.636</td><td rowspan="1" colspan="1">0118302158</td><td rowspan="1" colspan="1">
                  <ext-link xmlns:xlink="http://www.w3.org/1999/xlink" ext-link-type="gen" xlink:href="ON903199" xlink:type="simple">ON903199</ext-link>
                </td><td rowspan="1" colspan="1">
                  <ext-link xmlns:xlink="http://www.w3.org/1999/xlink" ext-link-type="gen" xlink:href="ON900118" xlink:type="simple">ON900118</ext-link>
                </td><td rowspan="1" colspan="1"/></tr><tr><td rowspan="1" colspan="1">
                  <tp:taxon-name><tp:taxon-name-part taxon-name-part-type="genus" reg="Bathychloeia">Bathychloeia</tp:taxon-name-part><tp:taxon-name-part taxon-name-part-type="uncertainty-rank">cf.</tp:taxon-name-part><tp:taxon-name-part taxon-name-part-type="species" reg="sibogae">sibogae</tp:taxon-name-part></tp:taxon-name>
                </td><td rowspan="1" colspan="1">NHM_8922</td><td rowspan="1" colspan="1">805f34aa-ec4f-4318-b18b-46447350aa1e</td><td rowspan="1" colspan="1">ANEA 2022.637</td><td rowspan="1" colspan="1">0118302156</td><td rowspan="1" colspan="1">
                  <ext-link xmlns:xlink="http://www.w3.org/1999/xlink" ext-link-type="gen" xlink:href="ON903201" xlink:type="simple">ON903201</ext-link>
                </td><td rowspan="1" colspan="1"/><td rowspan="1" colspan="1"/></tr><tr><td rowspan="1" colspan="1"><italic><tp:taxon-name><tp:taxon-name-part taxon-name-part-type="genus" reg="Paramphinome">Paramphinome</tp:taxon-name-part></tp:taxon-name></italic> sp. NHM_6022E</td><td rowspan="1" colspan="1">NHM_1167D</td><td rowspan="1" colspan="1">fd4902df-aef2-44cf-991f-31905434c2a1</td><td rowspan="1" colspan="1">ANEA 2022.638</td><td rowspan="1" colspan="1"/><td rowspan="1" colspan="1"/><td rowspan="1" colspan="1"/><td rowspan="1" colspan="1"/></tr><tr><td rowspan="1" colspan="1"><italic><tp:taxon-name><tp:taxon-name-part taxon-name-part-type="genus" reg="Paramphinome">Paramphinome</tp:taxon-name-part></tp:taxon-name></italic> sp. NHM_6022E</td><td rowspan="1" colspan="1">NHM_4044</td><td rowspan="1" colspan="1">56235559-3f2c-426e-b4cd-37462593a4ba</td><td rowspan="1" colspan="1">ANEA 2022.639</td><td rowspan="1" colspan="1">0118302160</td><td rowspan="1" colspan="1"/><td rowspan="1" colspan="1"/><td rowspan="1" colspan="1"/></tr><tr><td rowspan="1" colspan="1"><italic><tp:taxon-name><tp:taxon-name-part taxon-name-part-type="genus" reg="Paramphinome">Paramphinome</tp:taxon-name-part></tp:taxon-name></italic> sp. NHM_6022E</td><td rowspan="1" colspan="1">NHM_6022E</td><td rowspan="1" colspan="1">bd4b405d-3e56-4671-909e-fdf9c3e7fbcf</td><td rowspan="1" colspan="1">ANEA 2022.640</td><td rowspan="1" colspan="1">0118302162</td><td rowspan="1" colspan="1"/><td rowspan="1" colspan="1">
                  <ext-link xmlns:xlink="http://www.w3.org/1999/xlink" ext-link-type="gen" xlink:href="ON900125" xlink:type="simple">ON900125</ext-link>
                </td><td rowspan="1" colspan="1">
                  <ext-link xmlns:xlink="http://www.w3.org/1999/xlink" ext-link-type="gen" xlink:href="ON905673" xlink:type="simple">ON905673</ext-link>
                </td></tr><tr><td rowspan="1" colspan="8">
                  <bold>Family <tp:taxon-name><tp:taxon-name-part taxon-name-part-type="family">Euphrosinidae</tp:taxon-name-part></tp:taxon-name></bold>
                </td></tr><tr><td rowspan="1" colspan="1"><italic><tp:taxon-name><tp:taxon-name-part taxon-name-part-type="genus" reg="Euphrosinopsis">Euphrosinopsis</tp:taxon-name-part><tp:taxon-name-part taxon-name-part-type="species" reg="halli">halli</tp:taxon-name-part></tp:taxon-name></italic> sp. nov.</td><td rowspan="1" colspan="1">NHM_0779</td><td rowspan="1" colspan="1">1a683870-d904-4c2c-bf1a-a34ead0a42fc</td><td rowspan="1" colspan="1">ANEA 2022.641</td><td rowspan="1" colspan="1">0118302182</td><td rowspan="1" colspan="1"/><td rowspan="1" colspan="1">
                  <ext-link xmlns:xlink="http://www.w3.org/1999/xlink" ext-link-type="gen" xlink:href="ON900099" xlink:type="simple">ON900099</ext-link>
                </td><td rowspan="1" colspan="1"/></tr><tr><td rowspan="1" colspan="1"><italic><tp:taxon-name><tp:taxon-name-part taxon-name-part-type="genus" reg="Euphrosinopsis">Euphrosinopsis</tp:taxon-name-part><tp:taxon-name-part taxon-name-part-type="species" reg="halli">halli</tp:taxon-name-part></tp:taxon-name></italic> sp. nov.</td><td rowspan="1" colspan="1">NHM_4339 (holotype)</td><td rowspan="1" colspan="1">670dfd34-338d-4edc-8856-b0a9a728efc9</td><td rowspan="1" colspan="1">ANEA 2022.642</td><td rowspan="1" colspan="1">0118302157</td><td rowspan="1" colspan="1"/><td rowspan="1" colspan="1">
                  <ext-link xmlns:xlink="http://www.w3.org/1999/xlink" ext-link-type="gen" xlink:href="ON900119" xlink:type="simple">ON900119</ext-link>
                </td><td rowspan="1" colspan="1">
                  <ext-link xmlns:xlink="http://www.w3.org/1999/xlink" ext-link-type="gen" xlink:href="ON905672" xlink:type="simple">ON905672</ext-link>
                </td></tr><tr><td rowspan="1" colspan="1"><italic><tp:taxon-name><tp:taxon-name-part taxon-name-part-type="genus" reg="Euphrosinopsis">Euphrosinopsis</tp:taxon-name-part><tp:taxon-name-part taxon-name-part-type="species" reg="halli">halli</tp:taxon-name-part></tp:taxon-name></italic> sp. nov.</td><td rowspan="1" colspan="1">NHM_6018 (paratype)</td><td rowspan="1" colspan="1">ab26e2ea-ab87-4013-8106-e817c0485cc9</td><td rowspan="1" colspan="1">ANEA 2022.643</td><td rowspan="1" colspan="1">0118302167</td><td rowspan="1" colspan="1"/><td rowspan="1" colspan="1">
                  <ext-link xmlns:xlink="http://www.w3.org/1999/xlink" ext-link-type="gen" xlink:href="ON900124" xlink:type="simple">ON900124</ext-link>
                </td><td rowspan="1" colspan="1"/></tr><tr><td rowspan="1" colspan="1"><italic><tp:taxon-name><tp:taxon-name-part taxon-name-part-type="genus" reg="Euphrosinopsis">Euphrosinopsis</tp:taxon-name-part><tp:taxon-name-part taxon-name-part-type="species" reg="ahearni">ahearni</tp:taxon-name-part></tp:taxon-name></italic> sp. nov.</td><td rowspan="1" colspan="1">NHM_0095</td><td rowspan="1" colspan="1">a351cb41-736c-4390-8ad8-02c0358b73e0</td><td rowspan="1" colspan="1">ANEA 2022.644</td><td rowspan="1" colspan="1">0118302201</td><td rowspan="1" colspan="1"/><td rowspan="1" colspan="1">
                  <ext-link xmlns:xlink="http://www.w3.org/1999/xlink" ext-link-type="gen" xlink:href="ON900092" xlink:type="simple">ON900092</ext-link>
                </td><td rowspan="1" colspan="1">
                  <ext-link xmlns:xlink="http://www.w3.org/1999/xlink" ext-link-type="gen" xlink:href="ON905668" xlink:type="simple">ON905668</ext-link>
                </td></tr><tr><td rowspan="1" colspan="1"><italic><tp:taxon-name><tp:taxon-name-part taxon-name-part-type="genus" reg="Euphrosinopsis">Euphrosinopsis</tp:taxon-name-part><tp:taxon-name-part taxon-name-part-type="species" reg="ahearni">ahearni</tp:taxon-name-part></tp:taxon-name></italic> sp. nov.</td><td rowspan="1" colspan="1">NHM_0888</td><td rowspan="1" colspan="1">4d76b4e2-569d-4a17-9276-3ce721cbdf72</td><td rowspan="1" colspan="1">ANEA 2022.645</td><td rowspan="1" colspan="1">0118302187</td><td rowspan="1" colspan="1"/><td rowspan="1" colspan="1">
                  <ext-link xmlns:xlink="http://www.w3.org/1999/xlink" ext-link-type="gen" xlink:href="ON900101" xlink:type="simple">ON900101</ext-link>
                </td><td rowspan="1" colspan="1"/></tr><tr><td rowspan="1" colspan="1"><italic><tp:taxon-name><tp:taxon-name-part taxon-name-part-type="genus" reg="Euphrosinopsis">Euphrosinopsis</tp:taxon-name-part><tp:taxon-name-part taxon-name-part-type="species" reg="ahearni">ahearni</tp:taxon-name-part></tp:taxon-name></italic> sp. nov</td><td rowspan="1" colspan="1">NHM_0551 (paratype, <abbrev xmlns:xlink="http://www.w3.org/1999/xlink" xlink:title="Scanning electron microscopy" id="ABBRID0EJ6AE" xlink:type="simple">SEM</abbrev>)</td><td rowspan="1" colspan="1">241b828d-a574-47f2-995d-0bdef239c427</td><td rowspan="1" colspan="1">ANEA 2022.646</td><td rowspan="1" colspan="1">0118302186</td><td rowspan="1" colspan="1"/><td rowspan="1" colspan="1">
                  <ext-link xmlns:xlink="http://www.w3.org/1999/xlink" ext-link-type="gen" xlink:href="ON900094" xlink:type="simple">ON900094</ext-link>
                </td><td rowspan="1" colspan="1"/></tr><tr><td rowspan="1" colspan="1"><italic><tp:taxon-name><tp:taxon-name-part taxon-name-part-type="genus" reg="Euphrosinopsis">Euphrosinopsis</tp:taxon-name-part><tp:taxon-name-part taxon-name-part-type="species" reg="ahearni">ahearni</tp:taxon-name-part></tp:taxon-name></italic> sp. nov</td><td rowspan="1" colspan="1">NHM_5042</td><td rowspan="1" colspan="1">1662fd8b-54a5-4f97-9083-02dbb2df7e39</td><td rowspan="1" colspan="1">ANEA 2022.647</td><td rowspan="1" colspan="1">0118302178</td><td rowspan="1" colspan="1"/><td rowspan="1" colspan="1">
                  <ext-link xmlns:xlink="http://www.w3.org/1999/xlink" ext-link-type="gen" xlink:href="ON900121" xlink:type="simple">ON900121</ext-link>
                </td><td rowspan="1" colspan="1"/></tr><tr><td rowspan="1" colspan="1"><italic><tp:taxon-name><tp:taxon-name-part taxon-name-part-type="genus" reg="Euphrosinopsis">Euphrosinopsis</tp:taxon-name-part><tp:taxon-name-part taxon-name-part-type="species" reg="ahearni">ahearni</tp:taxon-name-part></tp:taxon-name></italic> sp. nov.</td><td rowspan="1" colspan="1">NHM_1737A</td><td rowspan="1" colspan="1">4f372c07-c466-4b6c-91a9-229cd7c7a17d</td><td rowspan="1" colspan="1">ANEA 2022.648</td><td rowspan="1" colspan="1">0118302171</td><td rowspan="1" colspan="1"/><td rowspan="1" colspan="1">
                  <ext-link xmlns:xlink="http://www.w3.org/1999/xlink" ext-link-type="gen" xlink:href="ON900107" xlink:type="simple">ON900107</ext-link>
                </td><td rowspan="1" colspan="1"/></tr><tr><td rowspan="1" colspan="1"><italic><tp:taxon-name><tp:taxon-name-part taxon-name-part-type="genus" reg="Euphrosinopsis">Euphrosinopsis</tp:taxon-name-part><tp:taxon-name-part taxon-name-part-type="species" reg="ahearni">ahearni</tp:taxon-name-part></tp:taxon-name></italic> sp. nov.</td><td rowspan="1" colspan="1">NHM_1876</td><td rowspan="1" colspan="1">6ad5c2b3-ece8-4195-a19f-3913de511e71</td><td rowspan="1" colspan="1">ANEA 2022.649</td><td rowspan="1" colspan="1">0118302175</td><td rowspan="1" colspan="1"/><td rowspan="1" colspan="1">
                  <ext-link xmlns:xlink="http://www.w3.org/1999/xlink" ext-link-type="gen" xlink:href="ON900112" xlink:type="simple">ON900112</ext-link>
                </td><td rowspan="1" colspan="1"/></tr><tr><td rowspan="1" colspan="1"><italic><tp:taxon-name><tp:taxon-name-part taxon-name-part-type="genus" reg="Euphrosinopsis">Euphrosinopsis</tp:taxon-name-part><tp:taxon-name-part taxon-name-part-type="species" reg="ahearni">ahearni</tp:taxon-name-part></tp:taxon-name></italic> sp. nov.</td><td rowspan="1" colspan="1">NHM_0550</td><td rowspan="1" colspan="1">92791783-35c2-4fbf-80b0-2b074ef70828</td><td rowspan="1" colspan="1">ANEA 2022.650</td><td rowspan="1" colspan="1">0118302203</td><td rowspan="1" colspan="1"/><td rowspan="1" colspan="1">
                  <ext-link xmlns:xlink="http://www.w3.org/1999/xlink" ext-link-type="gen" xlink:href="ON900093" xlink:type="simple">ON900093</ext-link>
                </td><td rowspan="1" colspan="1"/></tr><tr><td rowspan="1" colspan="1"><italic><tp:taxon-name><tp:taxon-name-part taxon-name-part-type="genus" reg="Euphrosinopsis">Euphrosinopsis</tp:taxon-name-part><tp:taxon-name-part taxon-name-part-type="species" reg="ahearni">ahearni</tp:taxon-name-part></tp:taxon-name></italic> sp. nov.</td><td rowspan="1" colspan="1">NHM_1302</td><td rowspan="1" colspan="1">7aabe644-2ec6-4671-8c1a-f826eeeb0b46</td><td rowspan="1" colspan="1">ANEA 2022.651</td><td rowspan="1" colspan="1">0118302168</td><td rowspan="1" colspan="1"/><td rowspan="1" colspan="1">
                  <ext-link xmlns:xlink="http://www.w3.org/1999/xlink" ext-link-type="gen" xlink:href="ON900105" xlink:type="simple">ON900105</ext-link>
                </td><td rowspan="1" colspan="1"/></tr><tr><td rowspan="1" colspan="1"><italic><tp:taxon-name><tp:taxon-name-part taxon-name-part-type="genus" reg="Euphrosinopsis">Euphrosinopsis</tp:taxon-name-part><tp:taxon-name-part taxon-name-part-type="species" reg="ahearni">ahearni</tp:taxon-name-part></tp:taxon-name></italic> sp. nov.</td><td rowspan="1" colspan="1">NHM_1302A (holotype)</td><td rowspan="1" colspan="1">479933d3-9943-4d87-a1b8-ea120bd8f4ee</td><td rowspan="1" colspan="1">ANEA 2022.652</td><td rowspan="1" colspan="1">0118302169</td><td rowspan="1" colspan="1"/><td rowspan="1" colspan="1">
                  <ext-link xmlns:xlink="http://www.w3.org/1999/xlink" ext-link-type="gen" xlink:href="ON900104" xlink:type="simple">ON900104</ext-link>
                </td><td rowspan="1" colspan="1"/></tr><tr><td rowspan="1" colspan="1"><italic><tp:taxon-name><tp:taxon-name-part taxon-name-part-type="genus" reg="Euphrosinopsis">Euphrosinopsis</tp:taxon-name-part><tp:taxon-name-part taxon-name-part-type="species" reg="ahearni">ahearni</tp:taxon-name-part></tp:taxon-name></italic> sp. nov.</td><td rowspan="1" colspan="1">NHM_1737</td><td rowspan="1" colspan="1">2ca3e584-a68d-4ea5-98d2-75ce10515386</td><td rowspan="1" colspan="1">ANEA 2022.653</td><td rowspan="1" colspan="1">0118302173</td><td rowspan="1" colspan="1"/><td rowspan="1" colspan="1">
                  <ext-link xmlns:xlink="http://www.w3.org/1999/xlink" ext-link-type="gen" xlink:href="ON900110" xlink:type="simple">ON900110</ext-link>
                </td><td rowspan="1" colspan="1"/></tr><tr><td rowspan="1" colspan="1"><italic><tp:taxon-name><tp:taxon-name-part taxon-name-part-type="genus" reg="Euphrosinopsis">Euphrosinopsis</tp:taxon-name-part><tp:taxon-name-part taxon-name-part-type="species" reg="ahearni">ahearni</tp:taxon-name-part></tp:taxon-name></italic> sp. nov.</td><td rowspan="1" colspan="1">NHM_1737C (paratype)</td><td rowspan="1" colspan="1">efe95a8c-fc88-4849-ad26-1df3d292ef20</td><td rowspan="1" colspan="1">ANEA 2022.654</td><td rowspan="1" colspan="1">0118302172</td><td rowspan="1" colspan="1"/><td rowspan="1" colspan="1">
                  <ext-link xmlns:xlink="http://www.w3.org/1999/xlink" ext-link-type="gen" xlink:href="ON900109" xlink:type="simple">ON900109</ext-link>
                </td><td rowspan="1" colspan="1"/></tr><tr><td rowspan="1" colspan="1"><italic><tp:taxon-name><tp:taxon-name-part taxon-name-part-type="genus" reg="Euphrosinopsis">Euphrosinopsis</tp:taxon-name-part><tp:taxon-name-part taxon-name-part-type="species" reg="ahearni">ahearni</tp:taxon-name-part></tp:taxon-name></italic> sp. nov.</td><td rowspan="1" colspan="1">NHM_ 0616</td><td rowspan="1" colspan="1">4758bf19-c6d0-42e0-b5ba-e83e203d2e18</td><td rowspan="1" colspan="1">ANEA 2022.655</td><td rowspan="1" colspan="1">0118302185</td><td rowspan="1" colspan="1"/><td rowspan="1" colspan="1">
                  <ext-link xmlns:xlink="http://www.w3.org/1999/xlink" ext-link-type="gen" xlink:href="ON900096" xlink:type="simple">ON900096</ext-link>
                </td><td rowspan="1" colspan="1"/></tr><tr><td rowspan="1" colspan="1"><italic><tp:taxon-name><tp:taxon-name-part taxon-name-part-type="genus" reg="Euphrosinopsis">Euphrosinopsis</tp:taxon-name-part><tp:taxon-name-part taxon-name-part-type="species" reg="ahearni">ahearni</tp:taxon-name-part></tp:taxon-name></italic> sp. nov.</td><td rowspan="1" colspan="1">NHM_0759</td><td rowspan="1" colspan="1">b0f9162f-a861-4eb2-89a1-ce25c2bd09c4</td><td rowspan="1" colspan="1">ANEA 2022.656</td><td rowspan="1" colspan="1">0118302184</td><td rowspan="1" colspan="1"/><td rowspan="1" colspan="1">
                  <ext-link xmlns:xlink="http://www.w3.org/1999/xlink" ext-link-type="gen" xlink:href="ON900097" xlink:type="simple">ON900097</ext-link>
                </td><td rowspan="1" colspan="1"/></tr><tr><td rowspan="1" colspan="1"><italic><tp:taxon-name><tp:taxon-name-part taxon-name-part-type="genus" reg="Euphrosinopsis">Euphrosinopsis</tp:taxon-name-part><tp:taxon-name-part taxon-name-part-type="species" reg="ahearni">ahearni</tp:taxon-name-part></tp:taxon-name></italic> sp. nov.</td><td rowspan="1" colspan="1">NHM_1839</td><td rowspan="1" colspan="1">02a5ace7-841e-4f50-bf03-57ba21f02f7c</td><td rowspan="1" colspan="1">ANEA 2022.657</td><td rowspan="1" colspan="1">0118302174</td><td rowspan="1" colspan="1"/><td rowspan="1" colspan="1">
                  <ext-link xmlns:xlink="http://www.w3.org/1999/xlink" ext-link-type="gen" xlink:href="ON900111" xlink:type="simple">ON900111</ext-link>
                </td><td rowspan="1" colspan="1"/></tr><tr><td rowspan="1" colspan="1"><italic><tp:taxon-name><tp:taxon-name-part taxon-name-part-type="genus" reg="Euphrosinella">Euphrosinella</tp:taxon-name-part><tp:taxon-name-part taxon-name-part-type="species" reg="georgievae">georgievae</tp:taxon-name-part></tp:taxon-name></italic> sp. nov.</td><td rowspan="1" colspan="1">NHM_0587</td><td rowspan="1" colspan="1">b7a0bf33-0dc4-4f61-90de-35865647a99f</td><td rowspan="1" colspan="1">ANEA 2022.658</td><td rowspan="1" colspan="1">0118302191</td><td rowspan="1" colspan="1"/><td rowspan="1" colspan="1">
                  <ext-link xmlns:xlink="http://www.w3.org/1999/xlink" ext-link-type="gen" xlink:href="ON900095" xlink:type="simple">ON900095</ext-link>
                </td><td rowspan="1" colspan="1">
                  <ext-link xmlns:xlink="http://www.w3.org/1999/xlink" ext-link-type="gen" xlink:href="ON905669" xlink:type="simple">ON905669</ext-link>
                </td></tr><tr><td rowspan="1" colspan="1"><italic><tp:taxon-name><tp:taxon-name-part taxon-name-part-type="genus" reg="Euphrosinella">Euphrosinella</tp:taxon-name-part><tp:taxon-name-part taxon-name-part-type="species" reg="georgievae">georgievae</tp:taxon-name-part></tp:taxon-name></italic> sp. nov.</td><td rowspan="1" colspan="1">NHM_0777</td><td rowspan="1" colspan="1">a8f0e776-d7b6-4ec6-a549-78f40f17d89b</td><td rowspan="1" colspan="1">ANEA 2022.659</td><td rowspan="1" colspan="1">0118302183</td><td rowspan="1" colspan="1"/><td rowspan="1" colspan="1">
                  <ext-link xmlns:xlink="http://www.w3.org/1999/xlink" ext-link-type="gen" xlink:href="ON900098" xlink:type="simple">ON900098</ext-link>
                </td><td rowspan="1" colspan="1"/></tr><tr><td rowspan="1" colspan="1"><italic><tp:taxon-name><tp:taxon-name-part taxon-name-part-type="genus" reg="Euphrosinella">Euphrosinella</tp:taxon-name-part><tp:taxon-name-part taxon-name-part-type="species" reg="georgievae">georgievae</tp:taxon-name-part></tp:taxon-name></italic> sp. nov.</td><td rowspan="1" colspan="1">NHM_1737B</td><td rowspan="1" colspan="1">2784df45-eec0-4151-b12d-11d955985faa</td><td rowspan="1" colspan="1">ANEA 2022.660</td><td rowspan="1" colspan="1"/><td rowspan="1" colspan="1"/><td rowspan="1" colspan="1">
                  <ext-link xmlns:xlink="http://www.w3.org/1999/xlink" ext-link-type="gen" xlink:href="ON900108" xlink:type="simple">ON900108</ext-link>
                </td><td rowspan="1" colspan="1"/></tr><tr><td rowspan="1" colspan="1"><italic><tp:taxon-name><tp:taxon-name-part taxon-name-part-type="genus" reg="Euphrosinella">Euphrosinella</tp:taxon-name-part><tp:taxon-name-part taxon-name-part-type="species" reg="georgievae">georgievae</tp:taxon-name-part></tp:taxon-name></italic> sp. nov.</td><td rowspan="1" colspan="1">NHM_0910</td><td rowspan="1" colspan="1">05dfb32c-fc3a-4028-bf09-3eb840175661</td><td rowspan="1" colspan="1">ANEA 2022.661</td><td rowspan="1" colspan="1">0118302181</td><td rowspan="1" colspan="1"/><td rowspan="1" colspan="1">
                  <ext-link xmlns:xlink="http://www.w3.org/1999/xlink" ext-link-type="gen" xlink:href="ON900102" xlink:type="simple">ON900102</ext-link>
                </td><td rowspan="1" colspan="1"/></tr><tr><td rowspan="1" colspan="1"><italic><tp:taxon-name><tp:taxon-name-part taxon-name-part-type="genus" reg="Euphrosinella">Euphrosinella</tp:taxon-name-part><tp:taxon-name-part taxon-name-part-type="species" reg="georgievae">georgievae</tp:taxon-name-part></tp:taxon-name></italic> sp. nov.</td><td rowspan="1" colspan="1">NHM_1134 (paratype)</td><td rowspan="1" colspan="1">00590d2b-f952-4c69-8bc2-ac2a408da17a</td><td rowspan="1" colspan="1">ANEA 2022.662</td><td rowspan="1" colspan="1">0118302180</td><td rowspan="1" colspan="1"/><td rowspan="1" colspan="1">
                  <ext-link xmlns:xlink="http://www.w3.org/1999/xlink" ext-link-type="gen" xlink:href="ON900103" xlink:type="simple">ON900103</ext-link>
                </td><td rowspan="1" colspan="1"/></tr><tr><td rowspan="1" colspan="1"><italic><tp:taxon-name><tp:taxon-name-part taxon-name-part-type="genus" reg="Euphrosinella">Euphrosinella</tp:taxon-name-part><tp:taxon-name-part taxon-name-part-type="species" reg="georgievae">georgievae</tp:taxon-name-part></tp:taxon-name></italic> sp. nov.</td><td rowspan="1" colspan="1">NHM_1514</td><td rowspan="1" colspan="1">96cb7b69-c0ea-4559-9b57-3abe6af4a4c7</td><td rowspan="1" colspan="1">ANEA 2022.663</td><td rowspan="1" colspan="1">0118302170</td><td rowspan="1" colspan="1"/><td rowspan="1" colspan="1">
                  <ext-link xmlns:xlink="http://www.w3.org/1999/xlink" ext-link-type="gen" xlink:href="ON900106" xlink:type="simple">ON900106</ext-link>
                </td><td rowspan="1" colspan="1"/></tr><tr><td rowspan="1" colspan="1"><italic><tp:taxon-name><tp:taxon-name-part taxon-name-part-type="genus" reg="Euphrosinella">Euphrosinella</tp:taxon-name-part><tp:taxon-name-part taxon-name-part-type="species" reg="georgievae">georgievae</tp:taxon-name-part></tp:taxon-name></italic> sp. nov.</td><td rowspan="1" colspan="1">NHM_2391 (holotype)</td><td rowspan="1" colspan="1">1ce8325f-74de-47de-a776-2dc50b8d69ae</td><td rowspan="1" colspan="1">ANEA 2022.664</td><td rowspan="1" colspan="1">0118302176</td><td rowspan="1" colspan="1"/><td rowspan="1" colspan="1">
                  <ext-link xmlns:xlink="http://www.w3.org/1999/xlink" ext-link-type="gen" xlink:href="ON900115" xlink:type="simple">ON900115</ext-link>
                </td><td rowspan="1" colspan="1"/></tr><tr><td rowspan="1" colspan="1"><italic><tp:taxon-name><tp:taxon-name-part taxon-name-part-type="genus" reg="Euphrosinella">Euphrosinella</tp:taxon-name-part><tp:taxon-name-part taxon-name-part-type="species" reg="georgievae">georgievae</tp:taxon-name-part></tp:taxon-name></italic> sp. nov.</td><td rowspan="1" colspan="1">NHM_4975</td><td rowspan="1" colspan="1">677b7d67-d9cc-4ebd-8d79-cf5da5dc40da</td><td rowspan="1" colspan="1">ANEA 2022.665</td><td rowspan="1" colspan="1">0118302165</td><td rowspan="1" colspan="1"/><td rowspan="1" colspan="1">
                  <ext-link xmlns:xlink="http://www.w3.org/1999/xlink" ext-link-type="gen" xlink:href="ON900120" xlink:type="simple">ON900120</ext-link>
                </td><td rowspan="1" colspan="1"/></tr><tr><td rowspan="1" colspan="1"><italic><tp:taxon-name><tp:taxon-name-part taxon-name-part-type="genus" reg="Euphrosinella">Euphrosinella</tp:taxon-name-part><tp:taxon-name-part taxon-name-part-type="species" reg="georgievae">georgievae</tp:taxon-name-part></tp:taxon-name></italic> sp. nov.</td><td rowspan="1" colspan="1">NHM_6087</td><td rowspan="1" colspan="1">eebfaecd-5ee2-49d6-be73-51eb91678487</td><td rowspan="1" colspan="1">ANEA 2022.666</td><td rowspan="1" colspan="1">0118302166</td><td rowspan="1" colspan="1"/><td rowspan="1" colspan="1">
                  <ext-link xmlns:xlink="http://www.w3.org/1999/xlink" ext-link-type="gen" xlink:href="ON900126" xlink:type="simple">ON900126</ext-link>
                </td><td rowspan="1" colspan="1"/></tr><tr><td rowspan="1" colspan="1"><italic><tp:taxon-name><tp:taxon-name-part taxon-name-part-type="genus" reg="Euphrosinella">Euphrosinella</tp:taxon-name-part><tp:taxon-name-part taxon-name-part-type="species" reg="georgievae">georgievae</tp:taxon-name-part></tp:taxon-name></italic> sp. nov.</td><td rowspan="1" colspan="1">NHM_5802</td><td rowspan="1" colspan="1">c0e408e3-91e7-408f-aaef-3be86507105a</td><td rowspan="1" colspan="1">ANEA 2022.667</td><td rowspan="1" colspan="1">0118302164</td><td rowspan="1" colspan="1"/><td rowspan="1" colspan="1">
                  <ext-link xmlns:xlink="http://www.w3.org/1999/xlink" ext-link-type="gen" xlink:href="ON900123" xlink:type="simple">ON900123</ext-link>
                </td><td rowspan="1" colspan="1"/></tr><tr><td rowspan="1" colspan="1"><italic><tp:taxon-name><tp:taxon-name-part taxon-name-part-type="genus" reg="Euphrosinella">Euphrosinella</tp:taxon-name-part><tp:taxon-name-part taxon-name-part-type="species" reg="georgievae">georgievae</tp:taxon-name-part></tp:taxon-name></italic> sp. nov.</td><td rowspan="1" colspan="1">NHM_5057</td><td rowspan="1" colspan="1">d92b1574-eccb-443c-a15d-b79357360b59</td><td rowspan="1" colspan="1">ANEA 2022.668</td><td rowspan="1" colspan="1">0118302179</td><td rowspan="1" colspan="1"/><td rowspan="1" colspan="1">
                  <ext-link xmlns:xlink="http://www.w3.org/1999/xlink" ext-link-type="gen" xlink:href="ON900122" xlink:type="simple">ON900122</ext-link>
                </td><td rowspan="1" colspan="1"/></tr><tr><td rowspan="1" colspan="1"><italic><tp:taxon-name><tp:taxon-name-part taxon-name-part-type="genus" reg="Euphrosinella">Euphrosinella</tp:taxon-name-part><tp:taxon-name-part taxon-name-part-type="species" reg="georgievae">georgievae</tp:taxon-name-part></tp:taxon-name></italic> sp. nov.</td><td rowspan="1" colspan="1">NHM_7235</td><td rowspan="1" colspan="1">55637dc0-f9b9-4586-9bfb-7a821c785279</td><td rowspan="1" colspan="1">ANEA 2022.669</td><td rowspan="1" colspan="1">0118302163</td><td rowspan="1" colspan="1"/><td rowspan="1" colspan="1">
                  <ext-link xmlns:xlink="http://www.w3.org/1999/xlink" ext-link-type="gen" xlink:href="ON900127" xlink:type="simple">ON900127</ext-link>
                </td><td rowspan="1" colspan="1"/></tr><tr><td rowspan="1" colspan="1"><italic><tp:taxon-name><tp:taxon-name-part taxon-name-part-type="genus" reg="Euphrosinella">Euphrosinella</tp:taxon-name-part><tp:taxon-name-part taxon-name-part-type="species" reg="georgievae">georgievae</tp:taxon-name-part></tp:taxon-name></italic> sp. nov.</td><td rowspan="1" colspan="1">NHM_2908</td><td rowspan="1" colspan="1">fba3fab7-ae4b-4415-a73c-a2ba6cd44601</td><td rowspan="1" colspan="1">ANEA 2022.670</td><td rowspan="1" colspan="1">0118302161</td><td rowspan="1" colspan="1"/><td rowspan="1" colspan="1">
                  <ext-link xmlns:xlink="http://www.w3.org/1999/xlink" ext-link-type="gen" xlink:href="ON900117" xlink:type="simple">ON900117</ext-link>
                </td><td rowspan="1" colspan="1"/></tr></tbody></table></table-wrap><fig id="F5" position="float" orientation="portrait"><object-id xmlns:xlink="http://www.w3.org/1999/xlink" content-type="doi" xlink:type="simple">10.3897/zookeys.1137.86150.figure5</object-id><object-id xmlns:xlink="http://www.w3.org/1999/xlink" content-type="arpha" xlink:type="simple">25DCDC47-D531-569D-9795-61BE92FCC93D</object-id><label>Figure 5.</label><caption><p>Majority-rule consensus trees from the Bayesian analyses with posterior probability values on nodes. Taxon names highlighted in blue are news species or new sequences for already known species. <bold>A</bold><tp:taxon-name><tp:taxon-name-part taxon-name-part-type="family">Amphinomidae</tp:taxon-name-part></tp:taxon-name> phylogenetic tree using a combined datasets for COI, 16S, and 18S with 26 terminal taxa of which <italic><tp:taxon-name><tp:taxon-name-part taxon-name-part-type="genus" reg="Euphrosine">Euphrosine</tp:taxon-name-part><tp:taxon-name-part taxon-name-part-type="species" reg="foliosa">foliosa</tp:taxon-name-part></tp:taxon-name></italic> (<tp:taxon-name><tp:taxon-name-part taxon-name-part-type="family">Euphrosinidae</tp:taxon-name-part></tp:taxon-name>) was used as a root <bold>B</bold><tp:taxon-name><tp:taxon-name-part taxon-name-part-type="family">Euphrosinidae</tp:taxon-name-part></tp:taxon-name> phylogenetic tree using a combined datasets for 16S and 18S with nine terminal taxa of which <italic><tp:taxon-name><tp:taxon-name-part taxon-name-part-type="genus" reg="Paramphinome">Paramphinome</tp:taxon-name-part><tp:taxon-name-part taxon-name-part-type="species" reg="jeffreysii">jeffreysii</tp:taxon-name-part></tp:taxon-name></italic> (<tp:taxon-name><tp:taxon-name-part taxon-name-part-type="family">Amphinomidae</tp:taxon-name-part></tp:taxon-name>) was used as a root.</p></caption><graphic xmlns:xlink="http://www.w3.org/1999/xlink" xlink:href="zookeys-1137-033_article-86150__-g005.jpg" position="float" orientation="portrait" xlink:type="simple" id="oo_786205.jpg"><uri content-type="original_file" xlink:type="simple">https://binary.pensoft.net/fig/786205</uri></graphic></fig><fig id="F1" position="float" orientation="portrait"><object-id xmlns:xlink="http://www.w3.org/1999/xlink" content-type="doi" xlink:type="simple">10.3897/zookeys.1137.86150.figure1</object-id><object-id xmlns:xlink="http://www.w3.org/1999/xlink" content-type="arpha" xlink:type="simple">259C1A13-9C25-582D-84E9-801B9067A98C</object-id><label>Figure 1.</label><caption><p>Map of <abbrev xmlns:xlink="http://www.w3.org/1999/xlink" xlink:title="Clarion-Clipperton Zone" id="ABBRID0E6BAE" xlink:type="simple">CCZ</abbrev> of exploration areas and areas of particular interest, with targeted areas where samples of this study were collected highlighted in colours (see legend for explanation).</p></caption><graphic xmlns:xlink="http://www.w3.org/1999/xlink" xlink:href="zookeys-1137-033_article-86150__-g001.jpg" position="float" orientation="portrait" xlink:type="simple" id="oo_786201.jpg"><uri content-type="original_file" xlink:type="simple">https://binary.pensoft.net/fig/786201</uri></graphic></fig></tp:treatment-sec><ref-list><ref id="B64"><mixed-citation xmlns:xlink="http://www.w3.org/1999/xlink" xlink:type="simple"><person-group><name name-style="western"><surname>Kudenov</surname><given-names>JD</given-names></name></person-group> (<year>1993</year>) <article-title><tp:taxon-name><tp:taxon-name-part taxon-name-part-type="family">Amphinomidae</tp:taxon-name-part></tp:taxon-name> and <tp:taxon-name><tp:taxon-name-part taxon-name-part-type="family">Euphrosinidae</tp:taxon-name-part></tp:taxon-name> (<tp:taxon-name><tp:taxon-name-part taxon-name-part-type="phylum">Annelida</tp:taxon-name-part></tp:taxon-name>: <tp:taxon-name><tp:taxon-name-part taxon-name-part-type="class">Polychaeta</tp:taxon-name-part></tp:taxon-name>) principally from Antarctica, the Southern Ocean, and Subantarctic regions.</article-title><source>Antarctic Research Series, Biology of the Antarctic Seas XXII</source><volume>58</volume>: <fpage>93</fpage>–<lpage>150</lpage>. <ext-link xlink:type="simple" ext-link-type="doi" xlink:href="10.1029/AR058p0093">https://doi.org/10.1029/AR058p0093</ext-link></mixed-citation></ref></ref-list></tp:taxon-treatment>
