# Supplementary material for: ﻿Abyssal fauna of polymetallic nodule exploration areas, eastern Clarion-Clipperton Zone, central Pacific Ocean: Amphinomidae and Euphrosinidae (Annelida, Amphinomida)
Source: Zookeys. 2022 Dec 22;1137:33–74. doi: 10.3897/zookeys.1137.86150 (PMC9836652; doi:10.3897/zookeys.1137.86150)
Supplement: Supplementary material 1 — DarwinCore database of CCZAmphinomida [file zookeys-1137-033_article-86150__-s001.csv]

occurrenceID	basisOfRecord	language	institutionCode	collectionCode	datasetName	catalogNumber	recordNumber	recordedBy	individualCount	lifeStage	preparations	otherCatalogNumbers	samplingProtocol	eventDate	eventTime	habitat	fieldNumber	fieldNotes	waterBody	stateProvince	locality	verbatimLocality	maximumDepthInMeters	locationRemarks	verbatimLatitude	verbatimLongitude	decimalLatitude	decimalLongitude	geodeticDatum	identifiedBy	dateIdentified	identificationRemarks	identificationQualifier	typeStatus	taxonConceptID	scientificName	kingdom	phylum	class	order	family	genus	specificEpithet	taxonRank	scientificNameAuthorship
2	PreservedSpecimen	en	NHMUK	ZOO	ABYSSLINE	NHMUK ANEA 2022.630	NHM_2107	Adrian Glover | Helena Wiklund | Thomas Dahlgren | Madeline Brasier	1		specimen stored in 80% non-denatured ethanol aqueous solution | DNA voucher stored in buffer	0118302190	Brenke Epibenthic Sledge	20/03/2015	16:12	Abyssal plain	AB02_EB13		Pacific	Clarion Clipperton Zone	Area of Particular Environmental Interest (APEI) 6		4026	Deployment EB13; at Station APEI; from R/V Thomas G. Thompson Cruise no. TN319	19 27.874	120 01.525	19.46456667	-120.0254167	WGS84	Lenka Neal | Helena Wiklund | Thomas Dahlgren | Adrian Glover	27/03/2022	identified by DNA and morphology	cf.	other material		Bathychloeia balloniformis	Animalia	Annelida	Polychaeta	Amphinomida	Amphinomidae	Bathychloeia	balloniformis	species	B�ggemann, 2009
3	PreservedSpecimen	en	NHMUK	ZOO	ABYSSLINE	NHMUK ANEA 2022.631	NHM_2109	Adrian Glover | Helena Wiklund | Thomas Dahlgren | Madeline Brasier	1		specimen stored in 80% non-denatured ethanol aqueous solution | DNA voucher stored in buffer	0118302189	Brenke Epibenthic Sledge	20/03/2015	16:12	Abyssal plain	AB02_EB13		Pacific	Clarion Clipperton Zone	Area of Particular Environmental Interest (APEI) 6		4026	Deployment EB13; at Station APEI; from R/V Thomas G. Thompson Cruise no. TN319	19 27.874	120 01.525	19.46456667	-120.0254167	WGS84	Lenka Neal | Helena Wiklund | Thomas Dahlgren | Adrian Glover	27/03/2022	identified by DNA and morphology	cf.	other material		Bathychloeia balloniformis	Animalia	Annelida	Polychaeta	Amphinomida	Amphinomidae	Bathychloeia	balloniformis	species	B�ggemann, 2009
4	PreservedSpecimen	en	NHMUK	ZOO		NHMUK ANEA 2022.632	NHM_6880	Adrian Glover | Helena Wiklund | Guadalupe Bribiesca-Contreras | Corie Boolukos | Muriel Rabone	1	juvenile	specimen stored in 80% non-denatured ethanol aqueous solution | DNA voucher stored in buffer	0118302159	USNEL Box Core	12/05/2021	13:47	Abyssal plain	DG5D_BC_389		Pacific	Clarion Clipperton Zone			4280	Deployment BC_389; at Station STM_180; Maersk Launcher			10.3244	-117.1875	WGS84	Lenka Neal | Helena Wiklund | Thomas Dahlgren | Adrian Glover	27/03/2022	identified by DNA and morphology		other material		Bathychloeia sibogae	Animalia	Annelida	Polychaeta	Amphinomida	Amphinomidae	Bathychloeia	sibogae	species	Horst, 1910
5	PreservedSpecimen	en	NHMUK	ZOO	ABYSSLINE	NHMUK ANEA 2022.633	NHM_0821	Adrian Glover | Helena Wiklund | Thomas Dahlgren | Madeline Brasier	1		specimen stored in 80% non-denatured ethanol aqueous solution | DNA voucher stored in buffer	0118302202	Brenke Epibenthic Sledge	20/02/2015	06:24	Abyssal plain	AB02_EB02		Pacific	Clarion Clipperton Zone	UK Seabed Resources Ltd exploration area UK-1 Stratum B		4425	Deployment EB02; at Station U5; from R/V Thomas G. Thompson Cruise no. TN319	12'32.23	116'36.25	12.53716667	-116.6041667	WGS84	Lenka Neal | Helena Wiklund | Thomas Dahlgren | Adrian Glover	27/03/2022	identified by DNA and morphology	cf.	other material		Bathychloeia sibogae	Animalia	Annelida	Polychaeta	Amphinomida	Amphinomidae	Bathychloeia	sibogae	species	Horst, 1910
6	PreservedSpecimen	en	NHMUK	ZOO	ABYSSLINE	NHMUK ANEA 2022.634	NHM_2906	Adrian Glover | Helena Wiklund | Thomas Dahlgren | Madeline Brasier	1		specimen stored in 80% non-denatured ethanol aqueous solution | DNA voucher stored in buffer	0118302177	Brenke Epibenthic Sledge	20/02/2015	06:24	Abyssal plain	AB02_EB02		Pacific	Clarion Clipperton Zone	UK Seabed Resources Ltd exploration area UK-1 Stratum B		4425	Deployment EB02; at Station U5; from R/V Thomas G. Thompson Cruise no. TN319	12'32.23	116'36.25	12.53716667	-116.6041667	WGS84	Lenka Neal | Helena Wiklund | Thomas Dahlgren | Adrian Glover	27/03/2022	identified by DNA and morphology	cf.	other material		Bathychloeia sibogae	Animalia	Annelida	Polychaeta	Amphinomida	Amphinomidae	Bathychloeia	sibogae	species	Horst, 1910
7	PreservedSpecimen	en	NHMUK	ZOO	ABYSSLINE	NHMUK ANEA 2022.635	NHM_2115	Adrian Glover | Helena Wiklund | Thomas Dahlgren | Madeline Brasier	1	juvenile	specimen stored in 80% non-denatured ethanol aqueous solution | DNA voucher stored in buffer	0118302188	Brenke Epibenthic Sledge	20/03/2015	16:12	Abyssal plain	AB02_EB13		Pacific	Clarion Clipperton Zone	Area of Particular Environmental Interest (APEI) 6		4026	Deployment EB13; at Station APEI; from R/V Thomas G. Thompson Cruise no. TN319	19 27.874	120 01.525	19.46456667	-120.0254167	WGS84	Lenka Neal | Helena Wiklund | Thomas Dahlgren | Adrian Glover	27/03/2022	identified by DNA and morphology	cf.	other material		Bathychloeia sibogae	Animalia	Annelida	Polychaeta	Amphinomida	Amphinomidae	Bathychloeia	sibogae	species	Horst, 1910
8	PreservedSpecimen	en	NHMUK	ZOO	ABYSSLINE	NHMUK ANEA 2022.636	NHM_3539	Adrian Glover | Helena Wiklund | Guadalupe Bribiesca-Contreras | Erik Simon-Lledo	1		specimen stored in 80% non-denatured ethanol aqueous solution | DNA voucher stored in buffer	0118302158	USNEL Box Core	02/03/2020	17:28	Abyssal plain	RC01_BC11		Pacific	Clarion Clipperton Zone			4148	Deployment BC11; at Station ST13; M/V Pacific Constructor	14'7.0375	116'27.6655	14.11729226	-116.4610923	WGS84	Lenka Neal | Helena Wiklund | Thomas Dahlgren | Adrian Glover	27/03/2022	identified by DNA and morphology	cf.	other material		Bathychloeia sibogae	Animalia	Annelida	Polychaeta	Amphinomida	Euphrosinidae	Bathychloeia	sibogae	species	Horst, 1910
9	PreservedSpecimen	en	NHMUK	ZOO		NHMUK ANEA 2022.637	NHM_8922		1		specimen stored in 80% non-denatured ethanol aqueous solution | DNA voucher stored in buffer	0118302156	USNEL Box Core	14/05/2018		Abyssal plain	DG3_BC_08		Pacific	Clarion Clipperton Zone			4350		1,148,844	448,824.28	10.39247	-117.46752	WGS84	Lenka Neal | Helena Wiklund | Thomas Dahlgren | Adrian Glover	27/03/2022	identified by DNA and morphology		other material		Bathychloeia sibogae	Animalia	Annelida	Polychaeta	Amphinomida	Amphinomidae	Bathychloeia	sibogae	species	Horst, 1910
10	PreservedSpecimen	en	NHMUK	ZOO	ABYSSLINE	NHMUK ANEA 2022.638	NHM_1167D	Adrian Glover | Helena Wiklund | Thomas Dahlgren | Madeline Brasier	1		specimen stored in 80% non-denatured ethanol aqueous solution		Brenke Epibenthic Sledge	26/02/2015	21:29	Abyssal plain	AB02_EB05		Pacific	Clarion Clipperton Zone	Ocean Minerals Singapore exploration area OMS Stratum A		4100	Deployment EB05; at Station S2; from R/V Thomas G. Thompson Cruise no. TN319	12'06.93	117'09.87	12.1155	-117.1645	WGS84	Lenka Neal | Helena Wiklund | Thomas Dahlgren | Adrian Glover	27/03/2022	identified by DNA and morphology		other material	Paramphinome sp. NHM_6022E	Paramphinome	Animalia	Annelida	Polychaeta	Amphinomida	Amphinomidae	Paramphinome		genus	M. Sars in G. Sars, 1872
11	PreservedSpecimen	en	NHMUK	ZOO	ABYSSLINE	NHMUK ANEA 2022.639	NHM_4044	Adrian Glover | Helena Wiklund | Guadalupe Bribiesca-Contreras | Erik Simon-Lledo	1		specimen stored in 80% non-denatured ethanol aqueous solution | DNA voucher stored in buffer	0118302160	USNEL Box Core	06/03/2020	17:59	Abyssal plain	RC01_BC27		Pacific	Clarion Clipperton Zone			4195	Deployment BC27; at Station ST34; M/V Pacific Constructor	13'16.4434	116'41.9984	13.27405654	-116.6999741	WGS84	Lenka Neal | Helena Wiklund | Thomas Dahlgren | Adrian Glover	27/03/2022	identified by DNA and morphology		other material	Paramphinome sp. NHM_6022E	Paramphinome	Animalia	Annelida	Polychaeta	Amphinomida	Amphinomidae	Paramphinome		genus	M. Sars in G. Sars, 1872
12	PreservedSpecimen	en	NHMUK	ZOO		NHMUK ANEA 2022.640	NHM_6022E		1		specimen stored in 80% non-denatured ethanol aqueous solution | DNA voucher stored in buffer	0118302162	USNEL Box Core	13/11/2020		Abyssal plain	DG5A_BC_360		Pacific	Clarion Clipperton Zone	Nauri Ocean Resources Inc. NORI-D exploration area TM		4284	Deployment BC_360; at Station STM_007; Maersk Launcher	1144977	482559.6	10.35780	-117.15931	WGS84	Lenka Neal | Helena Wiklund | Thomas Dahlgren | Adrian Glover	27/03/2022	identified by DNA and morphology		other material	Paramphinome sp. NHM_6022E	Paramphinome	Animalia	Annelida	Polychaeta	Amphinomida	Amphinomidae	Paramphinome		genus	M. Sars in G. Sars, 1872
14	PreservedSpecimen	en	NHMUK	ZOO		NHMUK ANEA 2022.641	NHM_0779A	Adrian Glover | Helena Wiklund | Thomas Dahlgren | Madeline Brasier	1		specimen stored in 80% non-denatured ethanol aqueous solution | DNA voucher stored in buffer	0118302182	Brenke Epibenthic Sledge	20/02/2015	06:24	Abyssal plain	AB02_EB02		Pacific	Clarion Clipperton Zone	UK Seabed Resources Ltd exploration area UK-1 Stratum B		4425	Deployment EB02; at Station U5; from R/V Thomas G. Thompson Cruise no. TN319	12'32.23	116'36.25	12.53716667	-116.6041667	WGS84	Lenka Neal | Helena Wiklund | Thomas Dahlgren | Adrian Glover	27/03/2022	identified by DNA and morphology	sp. nov.	other material		Euphrosinopsis halli	Animalia	Annelida	Polychaeta	Amphinomida	Euphrosinidae	Euphrosinopsis	halli	species
15	PreservedSpecimen	en	NHMUK	ZOO	ABYSSLINE	NHMUK ANEA 2022.642	NHM_4339	Adrian Glover | Helena Wiklund | Guadalupe Bribiesca-Contreras | Erik Simon-Lledo	1		specimen stored in 80% non-denatured ethanol aqueous solution | DNA voucher stored in buffer	0118302157	USNEL Box Core	11/03/2020	11:06	Abyssal plain	RC01_BC34		Pacific	Clarion Clipperton Zone			4117	Deployment BC34; at Station ST52; M/V Pacific Constructor	12'10.798	117'3.9166	12.17996583	-117.0652771	WGS84	Lenka Neal | Helena Wiklund | Thomas Dahlgren | Adrian Glover	27/03/2022	identified by DNA and morphology	sp. nov.	holotype		Euphrosinopsis halli	Animalia	Annelida	Polychaeta	Amphinomida	Euphrosinidae	Euphrosinopsis	halli	species
17	PreservedSpecimen	en	NHMUK	ZOO		NHMUK ANEA 2022.643	NHM_6018		1		specimen stored in 80% non-denatured ethanol aqueous solution | DNA voucher stored in buffer	0118302167	USNEL Box Core	13/11/2020		Abyssal plain	DG5A_BC_360		Pacific	Clarion Clipperton Zone	Nauri Ocean Resources Inc. NORI-D exploration area TM		4284	Deployment BC_360; at Station STM_007; Maersk Launcher	1144977	482559.6	10.35780	-117.15931	WGS84	Lenka Neal | Helena Wiklund | Thomas Dahlgren | Adrian Glover	27/03/2022	identified by DNA and morphology	sp. nov.	paratype		Euphrosinopsis halli	Animalia	Annelida	Polychaeta	Amphinomida	Euphrosinidae	Euphrosinopsis	halli	species
19	PreservedSpecimen	en	NHMUK	ZOO		NHMUK ANEA 2022.644	NHM_0095	Adrian Glover | Helena Wiklund | Thomas Dahlgren | Magdalena Georgieva	1		specimen stored in 80% non-denatured ethanol aqueous solution | DNA voucher stored in buffer	0118302201	USNEL Box Core	11/10/2013	12:30	Abyssal plain	AB01_BC05		Pacific	Clarion Clipperton Zone	UK Seabed Resources Ltd exploration area UK-1 Stratum A		4081	Deployment BC05; at Station C; from R/V Melville Cruise no. MV1313	13�47.601	116�42.185	13.79335	-116.7030833	WGS84	Lenka Neal | Helena Wiklund | Thomas Dahlgren | Adrian Glover	27/03/2022	identified by DNA and morphology	sp. nov.	other material		Euphrosinopsis ahearni	Animalia	Annelida	Polychaeta	Amphinomida	Euphrosinidae	Euphrosinopsis	ahearni	species
21	PreservedSpecimen	en	NHMUK	ZOO	ABYSSLINE	NHMUK ANEA 2022.645	NHM_0888	Adrian Glover | Helena Wiklund | Thomas Dahlgren | Madeline Brasier	1		specimen stored in 80% non-denatured ethanol aqueous solution | DNA voucher stored in buffer	0118302187	Brenke Epibenthic Sledge	23/02/2015	05:39	Abyssal plain	AB02_EB03		Pacific	Clarion Clipperton Zone	UK Seabed Resources Ltd exploration area UK-1 Stratum B		4198	Deployment EB03; at Station U4; from R/V Thomas G. Thompson Cruise no. TN319	12'34.28	116'36.63	12.57133333	-116.6105	WGS84	Lenka Neal | Helena Wiklund | Thomas Dahlgren | Adrian Glover	27/03/2022	identified by DNA and morphology	sp. nov.	other material		Euphrosinopsis ahearni	Animalia	Annelida	Polychaeta	Amphinomida	Euphrosinidae	Euphrosinopsis	ahearni	species
23	PreservedSpecimen	en	NHMUK	ZOO		NHMUK ANEA 2022.646	NHM_0551	Adrian Glover | Helena Wiklund | Thomas Dahlgren | Madeline Brasier	1		specimen stored in 80% non-denatured ethanol aqueous solution |specimen stored in 80% non-denatured ethanol aqueous solution | SEM preparation	0118302186	Brenke Epibenthic Sledge	17/02/2015	05:15	Abyssal plain	AB02_EB01		Pacific	Clarion Clipperton Zone	UK Seabed Resources Ltd exploration area UK-1 Stratum B		4202	Deployment EB01; at Station U2; from R/V Thomas G. Thompson Cruise no. TN319	12'23.17456	116'32.92021	12.38624267	-116.5486702	WGS84	Lenka Neal | Helena Wiklund | Thomas Dahlgren | Adrian Glover	27/03/2022	identified by DNA and morphology	sp. nov.	paratype		Euphrosinopsis ahearni	Animalia	Annelida	Polychaeta	Amphinomida	Euphrosinidae	Euphrosinopsis	ahearni	species
26	PreservedSpecimen	en	NHMUK	ZOO		NHMUK ANEA 2022.647	NHM_5042		1		specimen stored in 80% non-denatured ethanol aqueous solution | DNA voucher stored in buffer	0118302178	USNEL Box Core	30/10/2020		Abyssal plain	DG5A_BC_328		Pacific	Clarion Clipperton Zone	Nauri Ocean Resources Inc. NORI-D exploration area NEPRZ		4262	Deployment BC_328; at Station SPR_033; Maersk Launcher	1208231	580478.3	10.92904	-116.26351	WGS84	Lenka Neal | Helena Wiklund | Thomas Dahlgren | Adrian Glover	27/03/2022	identified by DNA and morphology	sp. nov.	other material		Euphrosinopsis ahearni	Animalia	Annelida	Polychaeta	Amphinomida	Euphrosinidae	Euphrosinopsis	ahearni	species
27	PreservedSpecimen	en	NHMUK	ZOO	ABYSSLINE	NHMUK ANEA 2022.648	NHM_1737A	Adrian Glover | Helena Wiklund | Thomas Dahlgren | Madeline Brasier	1		specimen stored in 80% non-denatured ethanol aqueous solution		Brenke Epibenthic Sledge	11/03/2015	22:49	Abyssal plain	AB02_EB10		Pacific	Clarion Clipperton Zone	Ocean Minerals Singapore exploration area OMS Stratum A		4045	Deployment EB10; at Station S7; from R/V Thomas G. Thompson Cruise no. TN319	12'10.43	117'11.57	12.17383333	-117.1928333	WGS84	Lenka Neal | Helena Wiklund | Thomas Dahlgren | Adrian Glover	27/03/2022	identified by DNA and morphology	sp. nov.	other material		Euphrosinopsis ahearni	Animalia	Annelida	Polychaeta	Amphinomida	Euphrosinidae	Euphrosinopsis	ahearni	species
28	PreservedSpecimen	en	NHMUK	ZOO	ABYSSLINE	NHMUK ANEA 2022.649	NHM_1876	Adrian Glover | Helena Wiklund | Thomas Dahlgren | Madeline Brasier	1		specimen stored in 80% non-denatured ethanol aqueous solution | DNA voucher stored in buffer	0118302175	Brenke Epibenthic Sledge	13/03/2015		Abyssal plain	AB02_EB11		Pacific	Clarion Clipperton Zone	Ocean Minerals Singapore exploration area OMS Stratum A		4094	Deployment EB11; at Station S10; from R/V Thomas G. Thompson Cruise no. TN319	12�02.49�	117�13.03�	12.0415	-117.2171667	WGS84	Lenka Neal | Helena Wiklund | Thomas Dahlgren | Adrian Glover	27/03/2022	identified by DNA and morphology	sp. nov.	other material		Euphrosinopsis ahearni	Animalia	Annelida	Polychaeta	Amphinomida	Euphrosinidae	Euphrosinopsis	ahearni	species
30	PreservedSpecimen	en	NHMUK	ZOO		NHMUK ANEA 2022.650	NHM_0550	Adrian Glover | Helena Wiklund | Thomas Dahlgren | Madeline Brasier	1		specimen stored in 80% non-denatured ethanol aqueous solution |specimen stored in 80% non-denatured ethanol aqueous solution | SEM preparation	0118302203	Brenke Epibenthic Sledge	17/02/2015	05:15	Abyssal plain	AB02_EB01		Pacific	Clarion Clipperton Zone	UK Seabed Resources Ltd exploration area UK-1 Stratum B	UK-1 Stratum B	4202	Deployment EB01; at Station U2; from R/V Thomas G. Thompson Cruise no. TN319	12'23.17456	116'32.92021	12.38624267	-116.5486702	WGS84	Lenka Neal | Helena Wiklund | Thomas Dahlgren | Adrian Glover	27/03/2022	identified by DNA and morphology	sp. nov.	other material		Euphrosinopsis ahearni	Animalia	Annelida	Polychaeta	Amphinomida	Euphrosinidae	Euphrosinopsis	ahearni	species
31	PreservedSpecimen	en	NHMUK	ZOO	ABYSSLINE	NHMUK ANEA 2022.651	NHM_1302	Adrian Glover | Helena Wiklund | Thomas Dahlgren | Madeline Brasier	1		specimen stored in 80% non-denatured ethanol aqueous solution | DNA voucher stored in buffer	0118302168	Brenke Epibenthic Sledge	01/03/2015	04:02	Abyssal plain	AB02_EB06		Pacific	Clarion Clipperton Zone	Ocean Minerals Singapore exploration area OMS Stratum A		4302	Deployment EB06; at Station S5; from R/V Thomas G. Thompson Cruise no. TN319	12'15.44	117'18.13	12.25733333	-117.3021667	WGS84	Lenka Neal | Helena Wiklund | Thomas Dahlgren | Adrian Glover	27/03/2022	identified by DNA and morphology	sp. nov.	other material		Euphrosinopsis ahearni	Animalia	Annelida	Polychaeta	Amphinomida	Euphrosinidae	Euphrosinopsis	ahearni	species
32	PreservedSpecimen	en	NHMUK	ZOO	ABYSSLINE	NHMUK ANEA 2022.652	NHM_1302A	Adrian Glover | Helena Wiklund | Thomas Dahlgren | Madeline Brasier	1		specimen stored in 80% non-denatured ethanol aqueous solution | DNA voucher stored in buffer	0118302169	Brenke Epibenthic Sledge	01/03/2015	04:02	Abyssal plain	AB02_EB06		Pacific	Clarion Clipperton Zone	Ocean Minerals Singapore exploration area OMS Stratum A		4302	Deployment EB06; at Station S5; from R/V Thomas G. Thompson Cruise no. TN319	12'15.44	117'18.13	12.25733333	-117.3021667	WGS84	Lenka Neal | Helena Wiklund | Thomas Dahlgren | Adrian Glover	27/03/2022	identified by DNA and morphology	sp. nov.	holotype		Euphrosinopsis ahearni	Animalia	Annelida	Polychaeta	Amphinomida	Euphrosinidae	Euphrosinopsis	ahearni	species
34	PreservedSpecimen	en	NHMUK	ZOO	ABYSSLINE	NHMUK ANEA 2022.653	NHM_1737	Adrian Glover | Helena Wiklund | Thomas Dahlgren | Madeline Brasier	1		specimen stored in 80% non-denatured ethanol aqueous solution | DNA voucher stored in buffer	0118302171	Brenke Epibenthic Sledge	11/03/2015	22:49	Abyssal plain	AB02_EB10		Pacific	Clarion Clipperton Zone	Ocean Minerals Singapore exploration area OMS Stratum A		4045	Deployment EB10; at Station S7; from R/V Thomas G. Thompson Cruise no. TN319	12'10.43	117'11.57	12.17383333	-117.1928333	WGS84	Lenka Neal | Helena Wiklund | Thomas Dahlgren | Adrian Glover	27/03/2022	identified by DNA and morphology	sp. nov.	other material		Euphrosinopsis ahearni	Animalia	Annelida	Polychaeta	Amphinomida	Euphrosinidae	Euphrosinopsis	ahearni	species
35	PreservedSpecimen	en	NHMUK	ZOO	ABYSSLINE	NHMUK ANEA 2022.654	NHM_1737C	Adrian Glover | Helena Wiklund | Thomas Dahlgren | Madeline Brasier	1		specimen stored in 80% non-denatured ethanol aqueous solution | DNA voucher stored in buffer	0118302173	Brenke Epibenthic Sledge	11/03/2015	22:49	Abyssal plain	AB02_EB10		Pacific	Clarion Clipperton Zone	Ocean Minerals Singapore exploration area OMS Stratum A		4045	Deployment EB10; at Station S7; from R/V Thomas G. Thompson Cruise no. TN319	12'10.43	117'11.57	12.17383333	-117.1928333	WGS84	Lenka Neal | Helena Wiklund | Thomas Dahlgren | Adrian Glover	27/03/2022	identified by DNA and morphology	sp. nov.	paratype		Euphrosinopsis ahearni	Animalia	Annelida	Polychaeta	Amphinomida	Euphrosinidae	Euphrosinopsis	ahearni	species
37	PreservedSpecimen	en	NHMUK	ZOO		NHMUK ANEA 2022.655	NHM_0616	Adrian Glover | Helena Wiklund | Thomas Dahlgren | Madeline Brasier	1		specimen stored in 80% non-denatured ethanol aqueous solution | DNA voucher stored in buffer	0118302185	Brenke Epibenthic Sledge	17/02/2015	05:15	Abyssal plain	AB02_EB01		Pacific	Clarion Clipperton Zone	UK Seabed Resources Ltd exploration area UK-1 Stratum B		4202	Deployment EB01; at Station U2; from R/V Thomas G. Thompson Cruise no. TN319	12'23.17456	116'32.92021	12.38624267	-116.5486702	WGS84	Lenka Neal | Helena Wiklund | Thomas Dahlgren | Adrian Glover	27/03/2022	identified by DNA and morphology	sp. nov.	other material		Euphrosinopsis ahearni	Animalia	Annelida	Polychaeta	Amphinomida	Euphrosinidae	Euphrosinopsis	ahearni	species
38	PreservedSpecimen	en	NHMUK	ZOO		NHMUK ANEA 2022.656	NHM_0759	Adrian Glover | Helena Wiklund | Thomas Dahlgren | Madeline Brasier	1		specimen stored in 80% non-denatured ethanol aqueous solution | DNA voucher stored in buffer	0118302184	Brenke Epibenthic Sledge	20/02/2015	06:24	Abyssal plain	AB02_EB02		Pacific	Clarion Clipperton Zone	UK Seabed Resources Ltd exploration area UK-1 Stratum B		4425	Deployment EB02; at Station U5; from R/V Thomas G. Thompson Cruise no. TN319	12'32.23	116'36.25	12.53716667	-116.6041667	WGS84	Lenka Neal | Helena Wiklund | Thomas Dahlgren | Adrian Glover	27/03/2022	identified by DNA and morphology	sp. nov.	other material		Euphrosinopsis ahearni	Animalia	Annelida	Polychaeta	Amphinomida	Euphrosinidae	Euphrosinopsis	ahearni	species
39	PreservedSpecimen	en	NHMUK	ZOO	ABYSSLINE	NHMUK ANEA 2022.657	NHM_1839	Adrian Glover | Helena Wiklund | Thomas Dahlgren | Madeline Brasier	1		specimen stored in 80% non-denatured ethanol aqueous solution | DNA voucher stored in buffer	0118302174	USNEL Box Core	12/03/2015	19:03	Abyssal plain	AB02_BC22		Pacific	Clarion Clipperton Zone	Ocean Minerals Singapore exploration area OMS Stratum A		4051	Deployment BC22; at Station S9; from R/V Thomas G. Thompson Cruise no. TN319	12'05.994	117'11.796	12.0999	-117.1966	WGS84	Lenka Neal | Helena Wiklund | Thomas Dahlgren | Adrian Glover	27/03/2022	identified by DNA and morphology	sp. nov.	other material		Euphrosinopsis ahearni	Animalia	Annelida	Polychaeta	Amphinomida	Euphrosinidae	Euphrosinopsis	ahearni	species
40	PreservedSpecimen	en	NHMUK	ZOO		NHMUK ANEA 2022.658	NHM_0587	Adrian Glover | Helena Wiklund | Thomas Dahlgren | Madeline Brasier	1		specimen stored in 80% non-denatured ethanol aqueous solution |specimen stored in 80% non-denatured ethanol aqueous solution | SEM preparation	0118302191	Brenke Epibenthic Sledge	17/02/2015	05:15	Abyssal plain	AB02_EB01		Pacific	Clarion Clipperton Zone	UK Seabed Resources Ltd exploration area UK-1 Stratum B		4202	Deployment EB01; at Station U2; from R/V Thomas G. Thompson Cruise no. TN319	12'23.17456	116'32.92021	12.38624267	-116.5486702	WGS84	Lenka Neal | Helena Wiklund | Thomas Dahlgren | Adrian Glover	27/03/2022	identified by DNA and morphology	sp. nov.	other material		Euphrosinella georgievae	Animalia	Annelida	Polychaeta	Amphinomida	Euphrosinidae	Euphrosinella	georgievae	species
41	PreservedSpecimen	en	NHMUK	ZOO		NHMUK ANEA 2022.659	NHM_0777	Adrian Glover | Helena Wiklund | Thomas Dahlgren | Madeline Brasier	1		specimen stored in 80% non-denatured ethanol aqueous solution | DNA voucher stored in buffer	0118302183	Brenke Epibenthic Sledge	20/02/2015	06:24	Abyssal plain	AB02_EB02		Pacific	Clarion Clipperton Zone	UK Seabed Resources Ltd exploration area UK-1 Stratum B		4425	Deployment EB02; at Station U5; from R/V Thomas G. Thompson Cruise no. TN319	12'32.23	116'36.25	12.53716667	-116.6041667	WGS84	Lenka Neal | Helena Wiklund | Thomas Dahlgren | Adrian Glover	27/03/2022	identified by DNA and morphology	sp. nov.	other material		Euphrosinella georgievae	Animalia	Annelida	Polychaeta	Amphinomida	Euphrosinidae	Euphrosinella	georgievae	species
43	PreservedSpecimen	en	NHMUK	ZOO	ABYSSLINE	NHMUK ANEA 2022.660	NHM_1737B	Adrian Glover | Helena Wiklund | Thomas Dahlgren | Madeline Brasier	1		specimen stored in 80% non-denatured ethanol aqueous solution | DNA voucher stored in buffer	0118302172	Brenke Epibenthic Sledge	11/03/2015	22:49	Abyssal plain	AB02_EB10		Pacific	Clarion Clipperton Zone	Ocean Minerals Singapore exploration area OMS Stratum A		4045	Deployment EB10; at Station S7; from R/V Thomas G. Thompson Cruise no. TN319	12'10.43	117'11.57	12.17383333	-117.1928333	WGS84	Lenka Neal | Helena Wiklund | Thomas Dahlgren | Adrian Glover	27/03/2022	identified by DNA and morphology	sp. nov.	other material		Euphrosinella georgievae	Animalia	Annelida	Polychaeta	Amphinomida	Euphrosinidae	Euphrosinella	georgievae	species
44	PreservedSpecimen	en	NHMUK	ZOO	ABYSSLINE	NHMUK ANEA 2022.661	NHM_0910	Adrian Glover | Helena Wiklund | Thomas Dahlgren | Madeline Brasier	1		specimen stored in 80% non-denatured ethanol aqueous solution | DNA voucher stored in buffer	0118302181	Brenke Epibenthic Sledge	23/02/2015	05:39	Abyssal plain	AB02_EB03		Pacific	Clarion Clipperton Zone	UK Seabed Resources Ltd exploration area UK-1 Stratum B		4198	Deployment EB03; at Station U4; from R/V Thomas G. Thompson Cruise no. TN319	12'34.28	116'36.63	12.57133333	-116.6105	WGS84	Lenka Neal | Helena Wiklund | Thomas Dahlgren | Adrian Glover	27/03/2022	identified by DNA and morphology	sp. nov.	other material		Euphrosinella georgievae	Animalia	Annelida	Polychaeta	Amphinomida	Euphrosinidae	Euphrosinella	georgievae	species
45	PreservedSpecimen	en	NHMUK	ZOO	ABYSSLINE	NHMUK ANEA 2022.662	NHM_1134	Adrian Glover | Helena Wiklund | Thomas Dahlgren | Madeline Brasier	1		specimen stored in 80% non-denatured ethanol aqueous solution | DNA voucher stored in buffer	0118302180	Brenke Epibenthic Sledge	26/02/2015	21:29	Abyssal plain	AB02_EB05		Pacific	Clarion Clipperton Zone	Ocean Minerals Singapore exploration area OMS Stratum A		4100	Deployment EB05; at Station S2; from R/V Thomas G. Thompson Cruise no. TN319	12'06.93	117'09.87	12.1155	-117.1645	WGS84	Lenka Neal | Helena Wiklund | Thomas Dahlgren | Adrian Glover	27/03/2022	identified by DNA and morphology	sp. nov.	paratype		Euphrosinella georgievae	Animalia	Annelida	Polychaeta	Amphinomida	Euphrosinidae	Euphrosinella	georgievae	species
47	PreservedSpecimen	en	NHMUK	ZOO	ABYSSLINE	NHMUK ANEA 2022.663	NHM_1514	Adrian Glover | Helena Wiklund | Thomas Dahlgren | Madeline Brasier	1		specimen stored in 80% non-denatured ethanol aqueous solution | DNA voucher stored in buffer	0118302170	Brenke Epibenthic Sledge	05/03/2015	18:53	Abyssal plain	AB02_EB08		Pacific	Clarion Clipperton Zone	UK Seabed Resources Ltd exploration area UK-1 Stratum B		4252	Deployment EB08; at Station U11; from R/V Thomas G. Thompson Cruise no. TN319	12'30.79	116'29.48	12.51316667	-116.4913333	WGS84	Lenka Neal | Helena Wiklund | Thomas Dahlgren | Adrian Glover	27/03/2022	identified by DNA and morphology	sp. nov.	other material		Euphrosinella georgievae	Animalia	Annelida	Polychaeta	Amphinomida	Euphrosinidae	Euphrosinella	georgievae	species
48	PreservedSpecimen	en	NHMUK	ZOO	ABYSSLINE	NHMUK ANEA 2022.664	NHM_2391	Adrian Glover | Helena Wiklund | Thomas Dahlgren | Madeline Brasier	1		specimen stored in 80% non-denatured ethanol aqueous solution | DNA voucher stored in buffer	0118302176	Brenke Epibenthic Sledge	20/02/2015	06:24	Abyssal plain	AB02_EB02		Pacific	Clarion Clipperton Zone	UK Seabed Resources Ltd exploration area UK-1 Stratum B		4425	Deployment EB02; at Station U5; from R/V Thomas G. Thompson Cruise no. TN319	12'32.23	116'36.25	12.53716667	-116.6041667	WGS84	Lenka Neal | Helena Wiklund | Thomas Dahlgren | Adrian Glover	27/03/2022	identified by DNA and morphology	sp. nov.	holotype		Euphrosinella georgievae	Animalia	Annelida	Polychaeta	Amphinomida	Euphrosinidae	Euphrosinella	georgievae	species
49	PreservedSpecimen	en	NHMUK	ZOO		NHMUK ANEA 2022.665	NHM_4975		1		specimen stored in 80% non-denatured ethanol aqueous solution | DNA voucher stored in buffer	0118302165	USNEL Box Core	28/10/2020		Abyssal plain	DG5A_BC_324		Pacific	Clarion Clipperton Zone	Nauri Ocean Resources Inc. NORI-D exploration area NEPRZ		4234	Deployment BC_324; at Station SPR_043; Maersk Launcher	1217619	580976.7	11.01392	-116.25874	WGS84	Lenka Neal | Helena Wiklund | Thomas Dahlgren | Adrian Glover	27/03/2022	identified by DNA and morphology	sp. nov.	other material		Euphrosinella georgievae	Animalia	Annelida	Polychaeta	Amphinomida	Euphrosinidae	Euphrosinella	georgievae	species
50	PreservedSpecimen	en	NHMUK	ZOO		NHMUK ANEA 2022.666	NHM_6087		1		specimen stored in 80% non-denatured ethanol aqueous solution | DNA voucher stored in buffer	0118302166	USNEL Box Core	14/11/2020		Abyssal plain	DG5A_BC_362		Pacific	Clarion Clipperton Zone			4183	Deployment BC_362; at Station SWM_025; Maersk Launcher	1177036	475185	10.64771	-117.22689	WGS84	Lenka Neal | Helena Wiklund | Thomas Dahlgren | Adrian Glover	27/03/2022	identified by DNA and morphology	sp. nov.	other material		Euphrosinella georgievae	Animalia	Annelida	Polychaeta	Amphinomida	Euphrosinidae	Euphrosinella	georgievae	species
51	PreservedSpecimen	en	NHMUK	ZOO		NHMUK ANEA 2022.667	NHM_5802		1		specimen stored in 80% non-denatured ethanol aqueous solution | DNA voucher stored in buffer	0118302164	USNEL Box Core	11/10/2020		Abyssal plain	DG5A_BC_353		Pacific	Clarion Clipperton Zone			4306	Deployment BC_353; at Station SWM_023; Maersk Launcher	1157967	457882.2	10.47509	-117.38487	WGS84	Lenka Neal | Helena Wiklund | Thomas Dahlgren | Adrian Glover	27/03/2022	identified by DNA and morphology	sp. nov.	other material		Euphrosinella georgievae	Animalia	Annelida	Polychaeta	Amphinomida	Euphrosinidae	Euphrosinella	georgievae	species
52	PreservedSpecimen	en	NHMUK	ZOO		NHMUK ANEA 2022.668	NHM_5057		1		specimen stored in 80% non-denatured ethanol aqueous solution | DNA voucher stored in buffer	0118302179	USNEL Box Core	30/10/2020		Abyssal plain	DG5A_BC_328		Pacific	Clarion Clipperton Zone	Nauri Ocean Resources Inc. NORI-D exploration area NEPRZ		4262	Deployment BC_328; at Station SPR_033; Maersk Launcher	1208231	580478.3	10.92904	-116.26351	WGS84	Lenka Neal | Helena Wiklund | Thomas Dahlgren | Adrian Glover	27/03/2022	identified by DNA and morphology	sp. nov.	other material		Euphrosinella georgievae	Animalia	Annelida	Polychaeta	Amphinomida	Euphrosinidae	Euphrosinella	georgievae	species
53	PreservedSpecimen	en	NHMUK	ZOO		NHMUK ANEA 2022.669	NHM_7235	Adrian Glover | Helena Wiklund | Guadalupe Bribiesca-Contreras | Corie Boolukos | Muriel Rabone	1		specimen stored in 80% non-denatured ethanol aqueous solution | DNA voucher stored in buffer	0118302163	USNEL Box Core	14/05/2021	17:42	Abyssal plain	DG5D_BC_395		Pacific	Clarion Clipperton Zone			4302	Deployment BC_395; at Station STM_168; Maersk Launcher			10.3773	-117.1558	WGS84	Lenka Neal | Helena Wiklund | Thomas Dahlgren | Adrian Glover	27/03/2022	identified by DNA and morphology	sp. nov.	other material		Euphrosinella georgievae	Animalia	Annelida	Polychaeta	Amphinomida	Euphrosinidae	Euphrosinella	georgievae	species
54	PreservedSpecimen	en	NHMUK	ZOO	ABYSSLINE	NHMUK ANEA 2022.670	NHM_2908	Adrian Glover | Helena Wiklund | Thomas Dahlgren | Madeline Brasier	1		specimen stored in 80% non-denatured ethanol aqueous solution | DNA voucher stored in buffer	0118302161	Brenke Epibenthic Sledge	20/02/2015	06:24	Abyssal plain	AB02_EB02		Pacific	Clarion Clipperton Zone	UK Seabed Resources Ltd exploration area UK-1 Stratum B		4425	Deployment EB02; at Station U5; from R/V Thomas G. Thompson Cruise no. TN319	12'32.23	116'36.25	12.53716667	-116.6041667	WGS84	Lenka Neal | Helena Wiklund | Thomas Dahlgren | Adrian Glover	27/03/2022	identified by DNA and morphology	sp. nov.	other material		Euphrosinella georgievae	Animalia	Annelida	Polychaeta	Amphinomida	Euphrosinidae	Euphrosinella	georgievae	species
